# Supplementary material for: Assessment of Algorithms for Inferring Positional Weight Matrix Motifs of Transcription Factor Binding Sites Using Protein Binding Microarray Data
Source: PLoS One. 2012 Sep 28;7(9):e46145. doi: 10.1371/journal.pone.0046145 (PMC3460961; doi:10.1371/journal.pone.0046145)
Supplement: Table S1 — Results of each of the four methods on different reference motifs from the literature. Each line gives the Euclidean distance between a PWM learned on PBM data and a PWM from another source. On the right-hand side, TOMTOM results are reported, giving the statistical significance of PWM similarity. (XLS) [file pone.0046145.s004.xls]

## Sheet: Transfac similarity
ScerTF		Euclidean distance					TRANSFAC			Euclidean distance					JASPAR			Euclidean distance						TOMTOM	Amadeus				Seed&Wobble				RankMotif				Beeml-PBM				TOMTOM	Amadeus				Seed&Wobble
Gene name		Amadeus-PBM	Seed&Wobble	RankMotif	Beeml-PBM		PBM gene name	TRANSFAC reference (gene name)		Amadeus-PBM	Seed&Wobble	RankMotif	Beeml-PBM		PBM gene name	JASPAR reference (gene name)		Amadeus-PBM	Seed&Wobble	RankMotif	Beeml-PBM			JASPAR	p-value	q-value	e-value		p-value	q-value	e-value		p-value	q-value	e-value		p-value	q-value	e-value		TRANSFAC	p-value	q-value	e-value		p-value	q-value	e-value
AFT1		0.0887355	0.11456	0.376903	0.212935		Arid3a_3875.1	M01654 (DRI1)		0.0997076	0.133275	0.194446	0.230297		Arid3a_3875.1	MA0151.1 (Arid3a)		0.0349241	0.147544	0.168542	0.231693				0.000186959	0.0127132	0.0125892		0.0113509	0.771859	0.279086		0.01566	1.06488	0.460443		0.111961	7.61332	0.990245			3.69864e-05	0.0505604	0.0974677		6.72949e-05	0.0919921	0.00189228
ARO80		0.230604	0.183268	0.160911	0.122383		Arid3a_3875.2	M01654 (DRI1)		0.142684	0.109709	0.11026	0.204493		Arid3a_3875.2	MA0151.1 (Arid3a)		0.106295	0.140004	0.0822312	0.207053				0.00152649	0.103801	0.102789		0.0113509	0.771859	0.279086		0.000852734	0.0579859	0.0574203		0.0411779	2.8001	0.995247			0.000283763	0.387904	0.699771		2.62249e-05	0.0358494	0.000635216
BAS1		0.0698918	0.145279	0.244563	0.258425		Arid5a_3770.2	M01654 (DRI1)		0.32296	0.324785	0.319469	0.347246		Arid5a_3770.2	MA0151.1 (Arid3a)		0.253312	0.240981	0.218318	0.413988				0.892856	60.7142	1		0.627161	42.6469	0.963192		0.654868	44.531	0.997635		0.886351	60.2719	0.995247			0.398561	544.833	0.999879		0.319895	437.296	0.998408
CBF1		0.0436711	0.0652601	0.183032	0.0287968		Ascl2_2654.2	M01287 (NEUROD)		0.126923	0.0332675	0.164485	0.0808899		Atf1_3026.3	MF0002.1 (bZIP)		0.0512059	0.0551918	0.252776	0.25174				0.000337967	0.0229817	0.0221897		0.000297098	0.0202026	0.00958379		0.0192003	1.30562	1		0.00773985	0.52631	0.204832			2.83636e-05	0.038773	0.00613585		9.29912e-10	1.27119e-06	1.21408e-06
CHA4		0.280809	0.253292	0.186289	0.165088		Atf1_3026.3	M00017 (ATF)		0.107943	0.192693	0.250298	0.186917		E2F2_1022.2	MA0024.1 (E2F1)		0.11866	0.0862497	0.132921	0.154527				0.000969127	0.0659006	0.0424197		0.000396215	0.0269426	0.0176538		0.000188694	0.0128312	0.0052545		0.00180828	0.122963	0.049013			1.05321e-06	0.00143974	0.000311471		2.21258e-05	0.030246	0.00169986
CUP9		0.346397	0.372615	0.293859	0.280387		Bcl6b_0961.2	M01171 (BCL6)		0.424453	0.208519	0.30861	0.251689		E2F2_1022.45	MA0024.1 (E2F1)		0.268032	0.062625	0.175909	0.113184				0.00320131	0.217689	0.142638		0.000396215	0.0269426	0.0176538		0.000155534	0.0105763	0.00589713		0.00046439	0.0315785	0.0202247			0.985834	1347.64	0.993997		0.000174139	0.238048	0.042974
FKH1		0.120258	0.11594	0.232179	0.139731		Bhlhb2_1274.3	M00985 (Stra13)		0.100983	0.0660679	0.132775	0.198562		E2F3_3752.1	MA0024.1 (E2F1)		0.0463607	0.0940379	0.0702294	0.154129				0.000750688	0.0510468	0.0334478		0.00576711	0.392163	0.258258		0.000225154	0.0153105	0.00667198		0.00170224	0.115752	0.0741344			0.000779044	1.06495	0.0288261		6.64862e-10	9.08866e-07	5.61814e-07
FKH2		0.0990235	0.0438746	0.273311	0.477843		E2F2_1022.2	M00738 (E2F-4:DP1)		0.184393	0.141722	0.171452	0.194801		E2F3_3752.2	MA0024.1 (E2F1)		0.347461	0.0891357	0.136686	0.149874				0.0231917	1.57704	1		0.00576711	0.392163	0.258258		0.000308351	0.0209679	0.00834633		0.00130111	0.0884754	0.0473414			0.00419944	5.74063	0.333967		0.0553796	75.704	0.992527
GAL4		0.129381	0.265869	0.130231	0.241897		E2F2_1022.45	M00738 (E2F-4:DP1)		0.177157	0.188901	0.213192	0.180636		Elf3_3876.1	MA0136.1 (ELF5)		0.13035	0.0912661	0.13403	0.188943				7.4e-07	5.04e-05	4.95e-05		1.38605e-08	9.42511e-07	9.26352e-07		3.21988e-05	0.00218952	0.00213546		2.27e-05	0.00154569	0.00150777			0.119235	162.995	0.997673		0.00957725	13.0921	0.439341
GAT3		0.424808	0.36894	0.380606	0.337805		E2F3_3752.1	M00738 (E2F-4:DP1)		0.0607721	0.0952789	0.0472132	0.274897		Esrra_2190.2	MA0141.1 (Esrrb)		0.0801516	0.0594161	0.221897	0.124591				8.76e-06	0.00059546	0.000381367		4.7253e-09	3.2132e-07	3.08491e-07		0.00129947	0.0883637	0.028002		5.91e-06	0.000401919	0.000386118			0.0175122	23.9392	0.998776		0.0640799	87.5972	0.992527
GCN4		0.0970669	0.0369992	0.188809	0.209083		E2F3_3752.2	M00738 (E2F-4:DP1)		0.339293	0.0921106	0.128961	0.26772		Foxa2_2830.2	MA0047.2 (Foxa2)		0.162886	0.265854	0.267203	0.171035				6.38e-05	0.00433887	0.00203781		0.00108313	0.0736525	0.0338824		0.000695711	0.0473083	0.0420458		1.59e-05	0.0010791	0.00211052			0.263092	359.647	1		0.0549547	75.123	0.992527
GLN3		0.0759284	0.247009	0.255538	0.195081		Egr1_2580.1	M00807 (EGR)		0.178269	0.228788	0.15042	0.22843		Foxk1_2323.4	MA0030.1 (Foxf2)		0.161121	0.123244	0.276434	0.193609				3.22e-05	0.00219221	0.00131762		1.04586e-09	7.11185e-08	4.29612e-08		0.000309036	0.0210145	0.0132518		0.000769281	0.0523111	0.0221732			0.00129126	1.76516	0.145835		1.30361e-05	0.0178203	0.00388362
GSM1		0.0704247	0.0339054	0.125293	0.155554		Egr1_2580.2	M00807 (EGR)		0.162031	0.241735	0.153296	0.225376		Foxl1_2809.2	MA0030.1 (Foxf2)		0.146965	0.140193	0.28262	0.190204				6.46e-05	0.00439348	0.00285713		1.17269e-08	7.97429e-07	4.81711e-07		0.000326503	0.0222022	0.00737128		0.000889916	0.0605143	0.0292912			2.04257e-05	0.0279219	0.0169199		4.58686e-05	0.0627024	0.0154285
GZF3		0.117528	0.125681	0.214394	0.159676		Esrra_2190.2	M00511 (ERR)		0.0642422	0.141475	0.14086	0.114521		Gabpa_2829.20	MA0062.2 (GABPA)		0.075606	0.151645	0.123288	0.11063				1.84e-06	0.000125139	0.000245987		1.4148e-05	0.000962066	0.00189114		6.6775e-06	0.00045407	0.000892571		3.93e-06	0.000267235	0.000525308			7.26759e-10	9.93479e-07	1.95531e-06		5.68556e-08	7.77217e-05	4.0887e-05
LEU3		0.128718	0.0926983	0.226476	0.133616		Foxa2_2830.2	M01261 (HNF3)		0.113772	0.125645	0.257074	0.211439		Gata3_1024.3	MA0037.1 (GATA3)		0.182352	0.211768	0.217399	0.122395				0.00294343	0.200153	0.130152		0.0121612	0.826963	0.546014		0.010585	0.719783	0.476416		0.000301324	0.02049	0.0134258			1.88879e-07	0.000258198	0.000255319		4.5175e-08	6.17542e-05	1.9292e-05
MATALPHA2		0.423969	0.447867	0.395251	0.323932		Foxj1_3125.2	M00809 (FOX)		0.165663	0.221632	0.217826	0.272194		Gata5_3768.1	MA0037.1 (GATA3)		0.200547	0.216443	0.202623	0.13708				0.00488625	0.332265	0.214962		0.0126332	0.859059	0.423245		0.00985786	0.670335	0.441446		0.000225521	0.0153354	0.0100483			9.71662e-05	0.132826	0.0223483		3.08253e-05	0.0421382	0.00294747
MBP1		0.0793668	0.0739308	0.0455951	0.169488		Foxj3_0982.2	M00809 (FOX)		0.135134	0.225696	0.207848	0.167959		Gata6_3769.11	MA0037.1 (GATA3)		0.196063	0.19901	0.172493	0.150159				0.00602176	0.40948	0.269661		0.00737889	0.501764	0.330435		0.00268716	0.182727	0.119729		0.961377	65.3737	0.992834			1.58056e-06	0.00216062	0.00060953		5.42749e-05	0.0741939	0.00474786
MCM1		0.181567	0.193774	0.180688	0.282653		Foxl1_2809.2	M00293 (Freac-7)		0.12688	0.186244	0.234812	0.170129		Hnf4a_2640.24	MA0114.1 (HNF4a)		0.340799	0.22528	0.295764	0.247281				0.15164	10.3115	0.968063		0.0934163	6.35231	0.968076		0.168684	11.4705	0.977903		0.0100869	0.68591	0.544146			1.16416e-05	0.015914	0.0056941		2.32062e-07	0.000317228	6.08002e-05
MET32		0.057533	0.0978742	0.367963	0.153062		Gabpa_2829.20	M01660 (GABP-alpha)		0.0963222	0.0908899	0.131425	0.124135		Hoxa3_2783.2	MA0158.1 (HOXA5)		0.171971	0.183734	0.141601	0.15845				0.014664	0.997154	0.970911		0.0441348	3.00117	0.990245		0.00443472	0.301561	0.29862		0.001724	0.117232	0.116088			8.651e-06	0.0118259	0.00197626		2.69343e-05	0.0368192	0.00478107
MGA1		0.271024	0.258593	0.261103	0.285009		Gata3_1024.3	M00077 (GATA-3)		0.161061	0.252756	0.231198	0.11328		Irf3_3985.1	MA0050.1 (IRF1)		0.229875	0.219781	0.246926	0.266227				0.00121392	0.0825466	0.0253932		0.000341785	0.0232414	0.00718626		0.000163643	0.0111277	0.00333503		0.00757235	0.51492	0.0804963			0.00032941	0.450304	0.0521876		0.00231604	3.16603	0.209181
MIG1		0.290494	0.34193	0.3463	0.30895		Gata5_3768.1	M00789 (GATA)		0.106976	0.163416	0.183689	0.1267		Irf4_3476.1	MA0050.1 (IRF1)		0.159758	0.258793	0.160315	0.146266				7.67e-05	0.00521231	0.00161511		0.000403781	0.0274571	0.00842073		5.87322e-05	0.00399379	0.00127893		5.12e-05	0.00348246	0.00111518			7.733e-05	0.10571	0.0146448		7.65043e-05	0.104581	0.0184688
NRG1		0.0648367	0.0316303	0.198472	0.16222		Gata6_3769.11	M00462 (GATA-6)		0.157035	0.181317	0.103623	0.064219		Irf5_3874.1	MA0050.1 (IRF1)		0.155689	0.172496	0.186167	0.158892				0.000508213	0.0345585	0.0110666		0.000478185	0.0325166	0.0100238		9.96463e-05	0.00677595	0.00216985		0.000143355	0.00974815	0.00312164			4.36743e-05	0.0597028	0.0107859		0.0002795	0.382077	0.0446143
PDR1		0.322806	0.34964	0.280408	0.386296		Gcm1_3732.1	M00634 (GCM)		0.135794	0.129583	0.204538	0.134624		Irf6_3803.1	MA0050.1 (IRF1)		0.203869	0.229181	0.223785	0.167502				0.000429018	0.0291732	0.00934211		0.00194174	0.132038	0.0406647		0.000220219	0.0149749	0.00479539		0.000124995	0.00849968	0.00272184			1.16816e-06	0.00159687	0.00190764		1.02627e-06	0.00140291	0.00140222
PHD1		0.130946	0.06936	0.089046	0.0842892		Hbp1_2241.2	M01661 (Hbp1)		0.216998	0.246585	0.215722	0.272295		Isgf3g_2853.2	MA0050.1 (IRF1)		0.155699	0.200795	0.16415	0.213975				0.000564984	0.0384189	0.0120998		1.49742e-05	0.00101825	0.000321781		4.56465e-05	0.00310396	0.000993977		0.000532627	0.0362187	0.0115358			0.496369	678.536	0.983459		0.975114	1332.98	0.929197
PHO4		0.0592974	0.0796729	0.0716292	0.14565		Hic1_2816.24	M01072 (Hic1)		0.25265	0.29811	0.182397	0.208185		Klf7_0974.2	MA0039.2 (Klf4)		0.337482	0.214531	0.434823	0.46889				0.415071	28.2248	0.977865		0.0766621	5.21302	0.982855		0.252239	17.1523	0.982855		0.490829	33.3763	0.982855			0.00495555	6.77424	1		0.0137189	18.7537	1
PUT3		0.21866	0.209671	0.181386	0.141117		Hnf4a_2640.24	M00411 (HNF4alpha1)		0.32561	0.209348	0.28711	0.282547		Max_3863.19	MA0058.1 (Max)		0.0755911	0.104823	0.0807685	0.150371				4.92e-06	0.000334733	0.000628848		8.36889e-06	0.000569085	0.000531773		1.44558e-07	9.82995e-06	1.80883e-05		1.52e-05	0.00103522	0.00202984			0.0929237	127.027	0.994732		0.000824122	1.12657	0.109575
RAP1		0.113383	0.180861	0.271814	0.186802		Hoxa3_2783.2	M00395 (Hoxa3)		0.293887	0.377134	0.192549	0.269369		Max_3864.1	MA0058.1 (Max)		0.198369	0.0817382	0.126902	0.175052				5.28e-05	0.00358872	0.00671193		8.36889e-06	0.000569085	0.000531773		1.55288e-06	0.000105596	0.000196323		6.29e-05	0.00427991	0.00679528			0.0419989	57.4124	0.301903		0.187524	256.346	0.888077
RGT1		0.13047	0.0950931	0.313318	0.192315		Irf3_3985.1	M01279 (IRF3)		0.242701	0.232632	0.243289	0.249589		Myb_1047.3	MA0100.1 (Myb)		0.129711	0.25106	0.161746	0.152463				0.00022481	0.0152871	0.0143629		0.00311358	0.211724	0.17897		0.00229483	0.156048	0.13157		0.000449624	0.0305745	0.0296419			0.00430797	5.88899	0.307061		0.000412058	0.563283	0.101595
RPH1		0.275326	0.272154	0.397453	0.319894		Irf4_3476.1	M01279 (IRF3)		0.231217	0.272505	0.261685	0.249785		Mybl1_1717.2	MA0100.1 (Myb)		0.102077	0.244384	0.223066	0.155823				0.000129443	0.00880213	0.00818926		0.00321747	0.218788	0.184189		0.000384224	0.0261272	0.0248446		0.000529115	0.0359798	0.0356289			0.00244768	3.34597	0.417581		0.000912663	1.24761	0.206149
RPN4		0.363219	0.212904	0.46436	0.365776		Irf5_3874.1	M01279 (IRF3)		0.218377	0.280802	0.269539	0.266787		Myf6_3824.2	MA0055.1 (Myf)		0.15962	0.284659	0.201008	0.242979				2.59e-06	0.000176228	0.000151616		0.00270985	0.18427	0.0295484		8.05443e-05	0.00547701	0.00492447		0.00427202	0.290497	0.0589619			0.000994584	1.3596	0.339233		0.00239477	3.27365	0.548061
RSC30		0.115868	0.0795473	0.173664	0.29206		Irf6_3803.1	M01279 (IRF3)		0.304387	0.310812	0.255234	0.26028		Nkx3-1_2923.21	MA0124.1 (Nkx3-1)		0.225944	0.174789	0.146562	0.251407				0.0158857	1.08023	1		0.00174805	0.118868	0.237173		0.000148478	0.0100965	0.0201453		0.00647756	0.440474	0.880948			0.0289153	39.5272	0.999879		0.0122184	16.7026	0.999879
RSC3		0.0655966	0.0630823	0.173515	0.272964		Isgf3g_2853.2	M00258 (ISGF-3)		0.18412	0.207463	0.243526	0.239887		Plagl1_0972.2	MA0163.1 (Plag1)		0.136253	0.25954	0.146765	0.0983887				0.00061674	0.0419383	0.0410116		0.0991689	6.74349	1		0.00401635	0.273112	0.209108		0.00893468	0.607558	0.482568			0.00028004	0.382814	0.126979		1.81787e-05	0.0248502	0.0164978
RTG3		0.398951	0.429943	0.419126	0.306271		Jundm2_0911.3	M00924 (AP-1)		0.109293	0.341192	0.178773	0.14551		Rara_1051.2	MA0071.1 (RORA1)		0.043466	0.200899	0.093411	0.126181				0.000291254	0.0198053	0.012782		4.07464e-05	0.00277076	0.00106473		3.9793e-06	0.000270592	0.000261954		0.000307563	0.0209143	0.00809864			3.32233e-06	0.00454162	0.00216689		0.0256544	35.0695	0.376562
SIP4		0.244972	0.283585	0.241283	0.27646		Klf7_0974.2	M01714 (Klf15)		0.176471	0.252613	0.204493	0.195316		Rfx3_3961.1	MA0365.1 (RFX1)		0.129856	0.110859	0.177137	0.206693				3.51e-06	0.000238872	9.25e-05		1.69405e-05	0.00115195	0.000446071		4.05083e-05	0.00275457	0.00106665		0.00105898	0.0720105	0.0278846			0.000126954	0.173546	0.0581127		0.000300218	0.410399	0.031416
SKN7		0.300644	0.31365	0.247173	0.292882		Lef1_3504.1	M00765 (Coup)		0.0630914	0.0796543	0.22349	0.152783		Rfx4_3761.1	MA0365.1 (RFX1)		0.0888389	0.103847	0.235384	0.242817				1.1e-07	7.47e-06	2.89e-06		1.56495e-05	0.00106417	0.000412078		0.000815768	0.0554722	0.0208704		0.00286127	0.194566	0.0741917			0.0213857	29.2342	0.997305		0.0363451	49.6838	0.608827
SMP1		0.228355	0.279002	0.343336	0.301023		Mafb_2914.2	M00983 (MAF)		0.342101	0.253866	0.287493	0.33959		Rfxdc2_3516.1	MA0365.1 (RFX1)		0.108689	0.0996195	0.140166	0.194247				4.5e-07	3.06e-05	1.18e-05		1.12578e-05	0.000765529	0.000294874		3.87672e-06	0.000263617	0.00010208		3.5e-05	0.00238084	0.000921935			0.489854	669.63	0.992894		0.0160797	21.9809	0.308651
SPT15		0.108794	0.182801	0.194746	0.270603		Mafk_3106.2	M00821 (Nrf-2)		0.500575	0.274368	0.306073	0.289419		Rxra_1035.2	MA0065.1 (RXRA)		0.118775	0.276865	0.205859	0.106392				7.54e-06	0.000512419	0.000992121		0.000123584	0.00840373	0.00843869		0.000466151	0.0316983	0.0318733		4.19e-06	0.000285149	0.000552092			0.998089	1364.39	0.998776		0.012004	16.4095	0.671237
STP4		0.397509	0.426769	0.360081	0.419058		Max_3863.19	M01008 (Ebox)		0.143109	0.157105	0.128002	0.17679		Sox11_2266.2	MA0087.1 (SOX5)		0.107656	0.144681	0.206197	0.165909				8.15e-05	0.00554082	0.00101546		0.000846804	0.0575827	0.0104968		0.00282779	0.192289	0.0354187		0.00359778	0.244649	0.0368301			1.92e-05	0.0262465	0.000723567		1.4482e-05	0.0197968	0.000703536
SUM1		0.315332	0.338336	0.298433	0.417928		Max_3864.1	M01008 (Ebox)		0.164741	0.134583	0.137046	0.192376		Sox12_3957.1	MA0087.1 (SOX5)		0.0954403	0.0492476	0.177189	0.216376				6.52e-05	0.00443456	0.000797062		3.27999e-06	0.000223039	4.49976e-05		0.00105311	0.0716116	0.0131242		0.00367274	0.249747	0.046002			7.79899e-05	0.106612	0.0206082		8.39044e-06	0.0114697	0.000459487
TEC1		0.050763	0.0240148	0.129722	0.0983407		Mtf1_2377.2	M01242 (MTF1)		0.102876	0.165389	0.302543	0.21423		Sox13_1718.2	MA0087.1 (SOX5)		0.0949014	0.0505992	0.182465	0.473157				9.55e-05	0.00649669	0.00117363		7.19432e-06	0.000489214	9.96199e-05		0.000864139	0.0587614	0.010856		0.999833	67.9887	0.980392			3.10271e-05	0.0424141	0.0296905		4.92193e-05	0.0672828	0.0505588
TYE7		0.0922854	0.0537755	0.113969	0.150837		Myb_1047.3	M00218 (Myb.Ph3)		0.161593	0.213581	0.226306	0.151454		Sox14_2677.2	MA0087.1 (SOX5)		0.111228	0.337768	0.175844	0.2356				0.000122872	0.0083553	0.00153127		0.14563	9.90284	0.691663		0.00469037	0.318945	0.0593957		0.0240324	1.6342	0.250048			0.00202787	2.7721	0.444599		1.11018e-05	0.0151761	0.0303485
UME6		0.107541	0.0843017	0.246395	0.267598		Mybl1_1717.2	M00218 (Myb.Ph3)		0.178774	0.199347	0.256936	0.232508		Sox15_3457.1	MA0087.1 (SOX5)		0.0853435	0.0596786	0.218829	0.344838				4.78e-05	0.00324817	0.00059529		6.31297e-06	0.000429282	7.79459e-05		0.0137137	0.932531	0.121325		0.28454	19.3487	1			0.000590521	0.807243	0.16131		5.20938e-06	0.00712123	0.0141936
USV1		0.0730401	0.051017	0.193824	0.209264		Myf6_3824.2	M00804 (E2A)		0.179356	0.166096	0.205588	0.173448		Sox17_2837.2	MA0078.1 (SOX17)		0.213272	0.21576	0.263086	0.297108				0.008433	0.573444	0.0880212		0.00102301	0.0695648	0.0105676		0.0355015	2.4141	0.320859		0.212627	14.4587	0.912496			0.000145248	0.198554	0.0575538		1.90547e-06	0.00260478	0.000997581
XBP1		0.187164	0.146288	0.126765	0.250873		Nr2f2_2192.2	M00765 (COUP)		0.0607122	0.125664	0.254131	0.183666		Sox18_3506.1	MA0078.1 (SOX17)		0.0538366	0.161077	0.233753	0.24589				9.14e-05	0.0062149	0.0032895		0.000144909	0.00985379	0.00150491		0.0180706	1.2288	0.190541		0.075358	5.12434	0.56682			0.0006041	0.825804	0.0593478		2.26233e-06	0.0030926	0.00075211
YAP1		0.226148	0.394204	0.225316	0.29741		Nkx3-1_2923.21	M00451 (Nkx3-1)		0.23855	0.267164	0.199639	0.266466		Sox21_3417.1	MA0078.1 (SOX17)		0.107129	0.352858	0.221018	0.317713				7.5e-05	0.00509834	0.000934369		0.198607	13.5053	0.744778		0.00315988	0.214872	0.039539		0.999997	67.9998	0.995247			0.0043122	5.89477	0.375448		0.00142021	1.94143	0.121065
YAP6		0.139152	0.128191	0.291213	0.163189		Rara_1051.2	M00156 (Roralpha1)		0.043466	0.200899	0.143056	0.142561		Sox4_2941.2	MA0087.1 (SOX5)		0.12367	0.160433	0.199293	0.18635				0.000283428	0.0192731	0.00346412		0.00132675	0.0902191	0.0157444		0.0033101	0.225087	0.0414598		0.00802073	0.54541	0.0825262			4.21718e-05	0.0576488	0.0111972		1.78571e-05	0.0244106	0.00308387
YER130C		0.113418	0.0807415	0.25	0.46424		Rfx3_3961.1	M00975 (RFX)		0.303111	0.272468	0.302687	0.281913		Sox5_3459.1	MA0087.1 (SOX5)		0.101614	0.0389642	0.0682928	0.182581				0.000144706	0.00984001	0.0016465		3.23142e-06	0.000219736	4.47455e-05		0.000442095	0.0300625	0.00548652		0.00123161	0.0837495	0.0127906			0.0134586	18.3979	1		0.00320318	4.37875	1
YNR063W		0.0739438	0.0589986	0.146344	0.256264		Rfx4_3761.1	M00975 (RFX)		0.267992	0.263058	0.316888	0.258231		Sox8_1733.2	MA0087.1 (SOX5)		0.0661708	0.0794853	0.200347	0.288589				1.36e-05	0.000925966	0.000169701		1.41061e-05	0.000959217	0.000175795		0.0064065	0.435642	0.0815373		0.0810475	5.51123	0.756616			0.00674086	9.21476	1		0.00333117	4.5537	1
YOX1		0.0753009	0.0730831	0.0758038	0.263404		Rfxdc2_3516.1	M00281 (Rfx1)		0.112981	0.213519	0.176167	0.15312		Sp100_2947	MA0079.1 (SP1)		0.490179	0.423257	0.443255	0.37066				0.762743	51.8665	1		0.674873	45.8913	1		0.963406	65.5116	0.997899		0.396133	26.937	1			8.30597e-07	0.00113543	0.00227085		2.90864e-05	0.0397611	0.0198805
YPR196W		0.141094	0.0699629	0.269102	0.345087		Rxra_1035.2	M00242 (PPARalpha:RXRalpha)		0.225088	0.282523	0.196631	0.246567		Sp4_1011.2	MA0079.1 (SP1)		0.203588	0.241985	0.196891	0.176288				8.3e-05	0.00564523	0.00369896		0.00811643	0.551917	0.214798		0.00233009	0.158446	0.10382		0.00766644	0.521318	0.3416			0.0052665	7.19931	0.207234		0.144399	197.393	0.764272
YRR1		0.469639	0.45609	0.415691	0.386725		Smad3_3805.1	M00701 (SMAD3)		0.126328	0.149478	0.284435	0.207017		Srf_3509.1	MA0083.1 (SRF)		0.139518	0.181309	0.260149	0.347229				1.2e-06	8.18e-05	4.64e-05		5.34606e-08	3.63532e-06	2.17593e-06		4.57417e-05	0.00311043	0.00175416		0.145852	9.91793	0.990245			0.00201719	2.7575	1		6.20995e-05	0.0848901	0.16978
							Sox11_2266.2	M01014 (SOX)		0.217054	0.215724	0.181235	0.293007		Sry_2833.2	MA0084.1 (SRY)		0.135928	0.347096	0.153517	0.138403				1.45e-05	0.000986841	0.000235093		0.116398	7.91505	0.510185		4.49654e-05	0.00305765	0.00559774		1.53e-05	0.00104259	0.00191074			0.00152558	2.08546	0.244146		2.58559e-05	0.035345	0.00449635
							Sox12_3957.1	M01014 (SOX)		0.176277	0.261508	0.218752	0.275872		Tbp_pr781.12	MA0108.1 (TBP)		0.248501	0.177962	0.196777	0.234925				0.000281001	0.0191081	0.0381258		0.000125243	0.00851655	0.0165186		0.000907622	0.0617183	0.12285		0.00106449	0.0723851	0.14338			0.000270022	0.369119	0.0523566		0.00209913	2.86951	0.197868
							Sox13_1718.2	M01014 (SOX)		0.307669	0.283589	0.380983	0.329537		Tcf1_2666.29	MA0091.1 (TCF3)		0.402717	0.394446	0.392878	0.369802				0.927693	63.0831	1		0.985888	67.0404	0.965536		0.898908	61.1257	1		0.803922	54.6667	1			0.0518875	70.9303	0.996203		0.0159231	21.7668	0.233268
							Sox14_2677.2	M01014 (SOX)		0.248607	0.400607	0.20444	0.300999		Tcf1_2666.3	MA0091.1 (TCF3)		0.397778	0.373046	0.367177	0.366919				0.705898	48.0011	0.999997		0.985888	67.0404	0.965536		0.991934	67.4515	1		0.779379	52.9978	1			0.00925828	12.6561	0.416794		0.877152	1199.07	0.97776
							Sox15_3457.1	M01014 (SOX)		0.242673	0.30313	0.214841	0.328297		Tcf3_3787.1	MA0091.1 (TCF3)		0.446258	0.378697	0.38321	0.429061				0.60505	41.1434	0.945992		0.320318	21.7816	0.972963		0.997654	67.8405	0.990245		0.977056	66.4398	0.980392			0.0063223	8.64259	0.456754		0.0180623	24.6911	0.173817
							Sox17_2837.2	M01016 (SOX17)		0.146459	0.109903	0.233442	0.253889		Tcf7_0950.2	MA0091.1 (TCF3)		0.451459	0.358683	0.403861	0.429183				0.675192	45.9131	0.980392		0.469333	31.9146	0.972965		0.676047	45.9712	0.995247		0.970255	65.9773	0.967887			4.90482e-05	0.0670489	0.0316898		2.15922e-05	0.0295166	0.0027798
							Sox18_3506.1	M01014 (SOX)		0.261297	0.290243	0.198808	0.298383		Tcf7l2_3461.1	MA0091.1 (TCF3)		0.435688	0.387285	0.352032	0.369055				0.691325	47.0101	0.97539		0.256053	17.4116	0.957794		0.989397	67.279	0.975466		0.415897	28.281	0.990245			0.011771	16.0909	0.760051		0.0112459	15.3732	0.366474
							Sox21_3417.1	M01014 (SOX)		0.234409	0.304933	0.27346	0.282341																													0.00503093	6.87728	0.381108		0.903584	1235.2	0.959782
							Sox4_2941.2	M01014 (SOX)		0.201057	0.205425	0.184705	0.280939																													0.000808373	1.10505	0.126303		1.34301e-05	0.018359	0.00250229
							Sox5_3459.1	M01014 (SOX)		0.261816	0.297304	0.174787	0.293878																													0.00993728	13.5843	0.620531		0.00932291	12.7444	0.165755
							Sox8_1733.2	M01014 (SOX)		0.207996	0.282766	0.207658	0.308632																													0.0017127	2.34127	0.239058		0.0237157	32.4193	0.201038
							Sp4_1011.2	M01273 (SP4)		0.146778	0.210434	0.165004	0.184714																													6.19446e-06	0.00846782	0.00207041		4.50524e-05	0.0615867	0.0116409
							Srf_3509.1	M01304 (SRF		0.172606	0.183022	0.255347	0.297832																													3.93773e-05	0.0538287	0.00817074		5.84715e-08	7.99306e-05	5.05951e-06
							Sry_2833.2	M00148 (SRY)		0.387098	0.304241	0.317102	0.339594																													0.219286	299.764	0.987183		0.603028	824.339	0.948653
							Tbp_pr781.12	M00216 (TATA)		0.286089	0.317445	0.264232	0.298693																													0.0787549	107.658	0.988864		0.0398311	54.4491	0.585564
							Tcf1_2666.29	M00362 (dTCF)		0.478389	0.470799	0.478076	0.526611																													0.987068	1349.32	0.977169		1	1367	0.912101
							Tcf1_2666.3	M00362 (dTCF)		0.497682	0.52163	0.470946	0.553153																													0.994026	1358.83	0.992843		1	1367	0.89396
							Tcf3_3787.1	M01092 (TCF)		0.139392	0.159824	0.134095	0.147062																													1.46425e-05	0.0200163	0.0132571		2.06156e-09	2.81815e-06	2.72405e-06
							Tcf7_0950.2	M01092 (TCF)		0.155186	0.164699	0.183418	0.13908																													5.17326e-05	0.0707185	0.0201434		1.85002e-09	2.52897e-06	2.45224e-06
							Tcf7l2_3461.1	M01092 (TCF)		0.207344	0.167414	0.18023	0.154882																													0.000771196	1.05422	0.199221		8.39303e-09	1.14733e-05	2.24072e-05
							Tcfap2a_2337.3	M01045 (AP2-alpha)		0.138112	0.159063	0.142245	0.141677																													3.72731e-06	0.00509524	0.005089		9.13424e-11	1.24865e-07	2.49149e-07
							Tcfap2b_3988.1	M01045 (AP2-alpha)		0.111846	0.184946	0.168966	0.123959																													1.64289e-06	0.00224583	0.00448452		2.39623e-08	3.27564e-05	6.53364e-05
							Tcfap2c_2912.2	M00470 (AP2-gamma)		0.101975	0.176844	0.150059	0.111743																													8.17156e-09	1.11705e-05	1.11445e-05		1.49302e-06	0.00204096	0.00121743
							Tcfap2e_3713.1	M01045 (AP2-alpha)		0.084144	0.13837	0.218125	0.112943																													4.22737e-08	5.77882e-05	0.000115222		1.17341e-11	1.60405e-08	3.19946e-08
							Tcfe2a_3865.1	M00693 (E12)		0.166339	0.167471	0.159959	0.104505																													5.72084e-05	0.0782038	0.0388384		2.12401e-06	0.00290352	0.000448039
							Zfp105_2634.2	M00289 (HFH3)		0.138075	0.260316	0.197803	0.192999																													0.000509384	0.696328	0.106248		0.00439345	6.00584	0.25277
							Zic1_0991.2	M00448 (Zic1)		0.2943	0.214531	0.241571	0.209868																													0.159697	218.306	0.997305		0.00656123	8.9692	0.561571
							Zic2_2895.2	M00449 (Zic2)		0.273815	0.175281	0.187792	0.192254																													0.0125584	17.1674	0.532273		0.00346678	4.73909	0.400832
							Zic3_3119.2	M00450 (Zic3)		0.247662	0.169728	0.239793	0.241954																													0.0447615	61.189	0.895693		0.00230298	3.14818	0.355724
[truncated: 19 more columns]
