# Supplementary material for: Assessment of Algorithms for Inferring Positional Weight Matrix Motifs of Transcription Factor Binding Sites Using Protein Binding Microarray Data
Source: PLoS One. 2012 Sep 28;7(9):e46145. doi: 10.1371/journal.pone.0046145 (PMC3460961; doi:10.1371/journal.pone.0046145)
Supplement: Table S2 — Results of each of the four methods on SCI09 PBM dataset for different positive probe set sizes (4sigma to 1sigma). Each 2 consecutive lines refer to the paired PBM version of the same TF. The one listed under “PBM training data” is used for training, and the scores reported are for testing on the other one. (XLS) [file pone.0046145.s005.xls]

## Sheet: In vitro binding prediction
4 sigma				Spearman rank coefficient results					Sensitivity at 1% false positive					AUC of ROC curve						3 sigma				Spearman rank coefficient results					Sensitivity at 1% false positive					AUC of ROC curve						2 sigma				Spearman rank coefficient results					Sensitivity at 1% false positive
PBM training data	# of probes in positive set	Fraction of probes in positive set		Amadeus	Seed&Wobble	RankMotif	BEEML-PBM		Amadeus	Seed&Wobble	RankMotif	BEEML-PBM		Amadeus	Seed&Wobble	RankMotif++	BEEML-PBM			PBM training data	# of probes in positive set	Fraction of probes in positive set		Amadeus	Seed&Wobble	RankMotif	BEEML-PBM		Amadeus	Seed&Wobble	RankMotif	BEEML-PBM		Amadeus	Seed&Wobble	RankMotif	BEEML-PBM			PBM training data	# of probes in positive set	Fraction of probes in positive set		Amadeus	Seed&Wobble	RankMotif	BEEML-PBM		Amadeus
Arid3a_3875.1_v1	4964	0.118784		0.385672	0.308452	0.471309	0.466697		0.16116	0.097502	0.170024	0.184327		0.825278	0.815264	0.897542	0.907609			Arid3a_3875.1_v1	6328	0.151424		0.391323	0.317918	0.486136	0.481305		0.152181	0.0875474	0.153761	0.1811		0.812004	0.80595	0.887824	0.900237			Arid3a_3875.1_v1	8182	0.195788		0.380298	0.323437	0.490935	0.493127		0.143119
Arid3a_3875.1_v2	1285	0.0306492		0.335779	0.208776	0.371998	0.406138		0.204669	0.137743	0.219455	0.198444		0.911525	0.871393	0.942342	0.942272			Arid3a_3875.1_v2	2787	0.0664743		0.36852	0.237527	0.441523	0.43628		0.167922	0.1324	0.18981	0.184428		0.881392	0.850538	0.921299	0.924008			Arid3a_3875.1_v2	5566	0.132758		0.368756	0.29823	0.443346	0.446591		0.145886
Arid3a_3875.2_v1	467	0.01116		0.375321	0.233322	0.480446	0.478547		0.271949	0.190578	0.321199	0.334047		0.923533	0.890128	0.932377	0.938094			Arid3a_3875.2_v1	1062	0.0253788		0.410197	0.272923	0.457243	0.46724		0.186441	0.132768	0.210923	0.222222		0.871864	0.850094	0.883559	0.891243			Arid3a_3875.2_v1	2791	0.0666969		0.394069	0.318302	0.432579	0.429579		0.132211
Arid3a_3875.2_v2	576	0.0137496		0.390032	0.158049	0.421759	0.422547		0.230903	0.196181	0.260417	0.246528		0.924358	0.896215	0.946458	0.947778			Arid3a_3875.2_v2	1149	0.0274277		0.402559	0.226705	0.423074	0.426925		0.167102	0.168842	0.18799	0.18973		0.887415	0.871906	0.921053	0.923516			Arid3a_3875.2_v2	2712	0.0647379		0.412545	0.340601	0.465548	0.458142		0.128319
Arid5a_3770.2_v1	9	0.000214741		-0.35	0.1	-0.266667	-0.15		0.222222	0.333333	0.333333	0.222222		0.841111	0.865556	0.898889	0.876667			Arid5a_3770.2_v1	239	0.00570256		0.0943805	0.175009	0.203113	0.209579		0.112971	0.125523	0.150628	0.121339		0.753849	0.763138	0.81682	0.789833			Arid5a_3770.2_v1	1672	0.0398941		0.102936	0.0902135	0.134741	0.0997076		0.0777512
Arid5a_3770.2_v2	126	0.00301941		0.186382	0.120012	0.145521	0.0555681		0.31746	0.238095	0.0634921	0.00793651		0.960079	0.911984	0.732143	0.677857			Arid5a_3770.2_v2	526	0.0126048		0.334925	0.250288	-0.00269588	-0.0194668		0.201521	0.159696	0.0475285	0.0323194		0.912376	0.861939	0.742681	0.676274			Arid5a_3770.2_v2	2007	0.0480949		0.322089	0.221917	0.0496831	-0.00397021		0.143996
Ascl2_2654.2_v1	224	0.00534989		0.404387	0.338155	0.348613	0.375246		0.5625	0.316964	0.129464	0.589286		0.896295	0.855223	0.833929	0.90875			Ascl2_2654.2_v1	522	0.0124672		0.530607	0.46296	0.478866	0.533987		0.367816	0.195402	0.0785441	0.402299		0.771207	0.725115	0.719023	0.790498			Ascl2_2654.2_v1	1903	0.0454502		0.345946	0.261951	0.252629	0.354986		0.155018
Ascl2_2654.2_v2	182	0.00435178		0.231725	0.213784	0.192061	0.245195		0.655738	0.371585	0.546448	0.677596		0.89306	0.879891	0.885519	0.88377			Ascl2_2654.2_v2	477	0.0114055		0.472327	0.431307	0.446478	0.476823		0.417191	0.236897	0.320755	0.412998		0.791258	0.774612	0.795912	0.79543			Ascl2_2654.2_v2	1990	0.0475826		0.335234	0.299464	0.313097	0.330016		0.164322
Atf1_3026.3_v1	12	0.000287701		-0.321678	-0.293706	-0.657343	-0.335664		0.166667	0.166667	0	0.25		0.5475	0.664167	0.5575	0.615			Atf1_3026.3_v1	104	0.00249341		-0.103489	-0.126043	-0.166425	-0.142441		0.259615	0.105769	0.105769	0.307692		0.696538	0.697981	0.687308	0.707404			Atf1_3026.3_v1	1010	0.0242148		0.0823013	0.0879015	0.0885281	0.104074		0.110891
Atf1_3026.3_v2	199	0.0047502		0.19348	0.272954	0.0833882	0.117705		0.396985	0.306533	0.0301508	0.145729		0.781457	0.767035	0.596332	0.829296			Atf1_3026.3_v2	681	0.0162557		0.301766	0.284835	0.117427	0.240717		0.202643	0.157122	0.0234949	0.0851689		0.684934	0.665272	0.556006	0.749956			Atf1_3026.3_v2	2390	0.0570501		0.182254	0.164987	0.0605543	0.143369		0.110042
Bbx_3753.1_v1	69	0.00164623		-0.121301	-0.0262331	-0.118853	-0.0129339		0.057971	0.0289855	0.0724638	0.0289855		0.605217	0.623478	0.656667	0.66971			Bbx_3753.1_v1	268	0.00639404		-0.0342534	0.00192077	0.044379	-0.0270148		0.0485075	0.0261194	0.0373134	0.0261194		0.618321	0.64056	0.652276	0.671082			Bbx_3753.1_v1	1306	0.031159		-0.0282245	-0.0231977	0.018618	-0.0328238		0.061974
Bbx_3753.1_v2	13	0.000310151		-0.247253	-0.285714	0.104396	-0.32967		0.0769231	0.153846	0	0		0.583846	0.569231	0.533846	0.540769			Bbx_3753.1_v2	86	0.00205177		0.0812585	-0.0178027	-0.120713	-0.0759564		0.116279	0.0813953	0.0813953	0.0930233		0.632093	0.700349	0.708721	0.712442			Bbx_3753.1_v2	1029	0.0245497		-0.0322033	0.0044713	0.00976191	0.0226199		0.068999
Bcl6b_0961.2_v1	47	0.00112212		0.10407	0.187327	0.157956	0.137257		0.148936	0.12766	0.0212766	0.191489		0.555106	0.676596	0.639574	0.656596			Bcl6b_0961.2_v1	304	0.00725797		0.0282729	0.0274353	0.0628465	0.0424811		0.0888158	0.0855263	0.0296053	0.0789474		0.579704	0.61273	0.589836	0.606086			Bcl6b_0961.2_v1	1744	0.0416378		0.0549325	0.0633076	0.0873521	0.0671383		0.0452982
Bcl6b_0961.2_v2	307	0.00732767		0.219354	-0.0907627	0.0327661	-0.124917		0.13355	0.162866	0.0358306	0.0325733		0.610782	0.624788	0.64202	0.607003			Bcl6b_0961.2_v2	745	0.0177821		0.128344	0.0448774	-0.0226327	-0.177915		0.0885906	0.104698	0.0375839	0.061745		0.583826	0.631396	0.641275	0.649799			Bcl6b_0961.2_v2	2403	0.0573563		0.09142	0.0901488	0.0414452	-0.0729632		0.0478568
Bhlhb2_1274.3_v1	2046	0.0489088		0.511694	0.473996	0.514943	0.561371		0.35044	0.297165	0.289345	0.421799		0.862361	0.877439	0.891471	0.911828			Bhlhb2_1274.3_v1	2852	0.0681758		0.513487	0.505032	0.536777	0.576484		0.296283	0.248247	0.246143	0.36115		0.826578	0.840203	0.854989	0.876985			Bhlhb2_1274.3_v1	4620	0.110439		0.507277	0.515033	0.548164	0.57752		0.223377
Bhlhb2_1274.3_v2	1906	0.0454545		0.490381	0.44015	0.510299	0.562252		0.268101	0.279119	0.33106	0.473767		0.918017	0.8949	0.924879	0.944795			Bhlhb2_1274.3_v2	2965	0.0707097		0.465717	0.447905	0.497859	0.554726		0.22597	0.231366	0.290725	0.434739		0.89802	0.865352	0.901019	0.926961			Bhlhb2_1274.3_v2	4902	0.116904		0.482284	0.451843	0.495039	0.558729		0.206854
Bhlhb2_4971.1_v1	1652	0.0402201		0.520694	0.497382	0.593011	0.606291		0.405569	0.392857	0.429177	0.612591		0.891186	0.906683	0.940956	0.935551			Bhlhb2_4971.1_v1	2417	0.058845		0.506115	0.494836	0.585772	0.597407		0.349193	0.340918	0.390981	0.55482		0.864204	0.880621	0.915966	0.91794			Bhlhb2_4971.1_v1	4144	0.100891		0.527746	0.517526	0.605708	0.617797		0.273649
Bhlhb2_4971.1_v2	1655	0.0398469		0.502532	0.444456	0.568768	0.596002		0.438671	0.285196	0.43142	0.583686		0.899347	0.882876	0.943523	0.938604			Bhlhb2_4971.1_v2	2528	0.0608658		0.516515	0.456906	0.587041	0.611084		0.353639	0.225475	0.376582	0.527294		0.861373	0.850783	0.910451	0.914011			Bhlhb2_4971.1_v2	4242	0.102133		0.500087	0.436584	0.580213	0.599845		0.261433
E2F2_1022.2_v1	3066	0.0731585		0.300649	0.310855	0.427462	0.430905		0.272994	0.189172	0.304958	0.341813		0.906761	0.868405	0.943699	0.95061			E2F2_1022.2_v1	4397	0.104918		0.35842	0.340261	0.469256	0.473219		0.272458	0.169206	0.307028	0.346373		0.894121	0.852884	0.934915	0.944462			E2F2_1022.2_v1	6302	0.150373		0.423726	0.397939	0.522396	0.540298		0.256903
E2F2_1022.2_v2	1826	0.0438985		0.221982	0.158759	0.379491	0.356617		0.227273	0.102957	0.291347	0.309967		0.900915	0.797081	0.950843	0.954321			E2F2_1022.2_v2	3210	0.0771709		0.282986	0.157404	0.437632	0.421644		0.224611	0.103427	0.276012	0.294393		0.888704	0.785632	0.9419	0.94743			E2F2_1022.2_v2	5243	0.126046		0.36039	0.23678	0.502745	0.504741		0.203509
E2F2_1022.4_v1	295	0.00703604		0.340623	0.316744	0.408501	0.36012		0.39322	0.291525	0.511864	0.454237		0.959729	0.925627	0.974847	0.971153			E2F2_1022.4_v1	1474	0.0351563		0.289203	0.314569	0.405031	0.36387		0.341927	0.196065	0.447083	0.426052		0.950685	0.883107	0.965814	0.964796			E2F2_1022.4_v1	3681	0.0877955		0.42057	0.334424	0.514807	0.514348		0.286607
E2F2_1022.4_v2	2069	0.0493748		0.324056	0.283291	0.444148	0.38095		0.289995	0.21073	0.39971	0.393427		0.944326	0.885892	0.960324	0.959227			E2F2_1022.4_v2	2856	0.0681558		0.371432	0.314313	0.497463	0.441866		0.278711	0.195028	0.372199	0.394608		0.932507	0.869156	0.94896	0.948505			E2F2_1022.4_v2	4333	0.103403		0.520399	0.440381	0.610692	0.586058		0.260328
E2F3_3752.1_v1	298	0.00711336		0.140702	0.179179	0.428383	0.320483		0.372483	0.288591	0.604027	0.459732		0.942517	0.925973	0.977919	0.973087			E2F3_3752.1_v1	1183	0.0282386		0.276328	0.270217	0.468071	0.380941		0.322908	0.203719	0.42519	0.346577		0.917506	0.891293	0.964987	0.961572			E2F3_3752.1_v1	3193	0.076218		0.373369	0.341122	0.521916	0.458664		0.265581
E2F3_3752.1_v2	956	0.022856		0.287542	0.259346	0.392569	0.350455		0.349372	0.199791	0.390167	0.412134		0.932416	0.89863	0.965711	0.968002			E2F3_3752.1_v2	2630	0.062878		0.386665	0.294664	0.463736	0.457636		0.31711	0.160837	0.344106	0.377567		0.898293	0.862209	0.953247	0.958144			E2F3_3752.1_v2	5067	0.121142		0.410107	0.347836	0.533184	0.537362		0.298993
E2F3_3752.2_v1	2283	0.0544778		0.303398	0.309137	0.445645	0.422033		0.203241	0.169076	0.295664	0.319317		0.875642	0.871104	0.946505	0.951901			E2F3_3752.2_v1	3705	0.0884101		0.299062	0.308905	0.445428	0.442969		0.211066	0.153846	0.274494	0.31417		0.86186	0.852648	0.938318	0.944815			E2F3_3752.2_v1	5975	0.142578		0.352612	0.341099	0.504741	0.523871		0.212385
E2F3_3752.2_v2	649	0.0155695		0.22593	0.254962	0.470919	0.429508		0.265023	0.192604	0.382126	0.343606		0.925362	0.88681	0.959353	0.961156			E2F3_3752.2_v2	1931	0.0463247		0.250754	0.219631	0.43701	0.414777		0.245469	0.177628	0.290005	0.313827		0.910896	0.860114	0.945272	0.951025			E2F3_3752.2_v2	4631	0.111098		0.370754	0.31001	0.482972	0.477966		0.227813
Egr1_2580.1_v1	1493	0.0359188		0.292956	0.342195	0.329632	0.388729		0.304086	0.334896	0.364367	0.472204		0.912076	0.916202	0.933878	0.936772			Egr1_2580.1_v1	2954	0.0710677		0.397685	0.403575	0.447635	0.474747		0.258971	0.283345	0.284022	0.412322		0.88022	0.889049	0.902353	0.913602			Egr1_2580.1_v1	5373	0.129264		0.444026	0.457423	0.484025	0.521746		0.201191
Egr1_2580.1_v2	460	0.0109796		0.190771	0.2473	0.142636	0.288223		0.352174	0.476087	0.43913	0.606522		0.933326	0.949326	0.961348	0.968			Egr1_2580.1_v2	1437	0.0342992		0.274358	0.373253	0.398658	0.450935		0.317328	0.325678	0.368128	0.484342		0.895741	0.912846	0.929979	0.941392			Egr1_2580.1_v2	3338	0.0796735		0.396646	0.447819	0.490083	0.545508		0.266926
Egr1_2580.2_v1	824	0.0196692		0.266488	0.357673	0.267757	0.451659		0.305825	0.472087	0.495146	0.600728		0.94307	0.943774	0.949794	0.960837			Egr1_2580.2_v1	1680	0.0401022		0.401348	0.423937	0.384092	0.499803		0.235714	0.382143	0.389881	0.527976		0.911893	0.921244	0.927	0.942958			Egr1_2580.2_v1	3423	0.0817082		0.495213	0.496501	0.477841	0.571342		0.166228
Egr1_2580.2_v2	1205	0.0288381		0.257092	0.330307	0.332139	0.348167		0.297095	0.360166	0.380083	0.497925		0.886979	0.923801	0.938407	0.936946			Egr1_2580.2_v2	1997	0.0477923		0.316355	0.382674	0.389563	0.418962		0.265899	0.307962	0.334001	0.441662		0.86655	0.907336	0.921042	0.92326			Egr1_2580.2_v2	3586	0.0858203		0.423588	0.491924	0.52536	0.54127		0.207474
Ehf_3056.2_v1	29	0.000692289		0.21133	0.2	0.460099	0.393596		0.62069	0.551724	0.758621	0.862069		0.983103	0.97931	0.986552	0.987931			Ehf_3056.2_v1	398	0.00950107		0.293199	0.316875	0.405434	0.444913		0.360902	0.358396	0.428571	0.486216		0.940301	0.933709	0.955288	0.961679			Ehf_3056.2_v1	1790	0.042731		0.423399	0.436977	0.51053	0.525695		0.262982
Ehf_3056.2_v2	1705	0.0407213		0.296608	0.318719	0.331007	0.369514		0.398827	0.28915	0.364809	0.43871		0.918651	0.896088	0.915267	0.935472			Ehf_3056.2_v2	2710	0.0647241		0.386192	0.358696	0.385541	0.442992		0.376384	0.263469	0.349446	0.409594		0.895218	0.877878	0.899956	0.920443			Ehf_3056.2_v2	4450	0.106281		0.45536	0.423008	0.463078	0.514124		0.352135
Elf3_3876.1_v1	571	0.0136378		0.388608	0.411124	0.45809	0.454592		0.297723	0.2662	0.311734	0.350263		0.860508	0.85669	0.895219	0.912329			Elf3_3876.1_v1	1136	0.0271322		0.438292	0.418457	0.459364	0.491742		0.205986	0.176937	0.21743	0.239437		0.775335	0.782333	0.825264	0.847474			Elf3_3876.1_v1	2791	0.0666603		0.359608	0.354577	0.404782	0.414166		0.117879
Elf3_3876.1_v2	260	0.00620125		0.195221	0.195714	0.296279	0.379676		0.315385	0.415385	0.430769	0.592308		0.946308	0.940462	0.953423	0.962846			Elf3_3876.1_v2	689	0.0164333		0.337214	0.34885	0.375567	0.454059		0.251089	0.298984	0.339623	0.433962		0.885733	0.886459	0.908505	0.924978			Elf3_3876.1_v2	2197	0.0524006		0.390344	0.39886	0.409408	0.470796		0.168867
Eomes_0921.4_v1	4323	0.104209		0.469974	0.44701	0.370948	0.545978		0.256072	0.201018	0.17164	0.31182		0.848189	0.853535	0.843056	0.905734			Eomes_0921.4_v1	5599	0.134968		0.455807	0.442689	0.385564	0.540923		0.217857	0.180714	0.157679	0.280536		0.833612	0.838234	0.828852	0.893518			Eomes_0921.4_v1	7706	0.185758		0.445248	0.448458	0.404537	0.542288		0.193356
Eomes_0921.4_v2	208	0.00496183		0.277543	0.278799	0.26259	0.337557		0.576923	0.543269	0.423077	0.649038		0.969087	0.951058	0.933365	0.979375			Eomes_0921.4_v2	833	0.0198712		0.414566	0.378237	0.295347	0.474238		0.391357	0.373349	0.30012	0.489796		0.933169	0.921705	0.884406	0.957863			Eomes_0921.4_v2	2587	0.0617128		0.444066	0.410966	0.360024	0.521092		0.242752
Esrra_2190.2_v1	2790	0.0672143		0.461344	0.427064	0.409588	0.542758		0.358781	0.250896	0.2	0.432616		0.891885	0.870179	0.871746	0.931573			Esrra_2190.2_v1	3664	0.08827		0.497456	0.450983	0.458277	0.584608		0.315229	0.22571	0.168395	0.380186		0.868723	0.84563	0.848371	0.911534			Esrra_2190.2_v1	5330	0.128406		0.507387	0.480724	0.487195	0.596109		0.249719
Esrra_2190.2_v2	1699	0.0405974		0.44578	0.421313	0.388834	0.537529		0.369041	0.333726	0.130665	0.455562		0.895968	0.903443	0.83133	0.945668			Esrra_2190.2_v2	2685	0.0641577		0.427348	0.430993	0.384397	0.530943		0.283054	0.289385	0.0949721	0.414898		0.87533	0.880428	0.79803	0.931292			Esrra_2190.2_v2	4613	0.110227		0.44853	0.449554	0.3964	0.547039		0.227401
Foxa2_2830.2_v1	80	0.00190844		0.071894	0.032466	0.101664	0.165495		0.6	0.575	0.6375	0.7875		0.97025	0.9765	0.967375	0.976			Foxa2_2830.2_v1	307	0.00732365		0.415248	0.429593	0.487707	0.473918		0.335505	0.387622	0.332248	0.462541		0.856873	0.87443	0.860358	0.88316			Foxa2_2830.2_v1	1526	0.0364035		0.334688	0.351542	0.332522	0.363116		0.153342
Foxa2_2830.2_v2	642	0.0154755		0.385527	0.373832	0.239634	0.446339		0.517134	0.403427	0.241433	0.549844		0.92296	0.939969	0.892897	0.960327			Foxa2_2830.2_v2	1429	0.0344462		0.399918	0.382348	0.270604	0.454802		0.389783	0.317705	0.211337	0.427572		0.890336	0.91352	0.862652	0.942295			Foxa2_2830.2_v2	3190	0.0768953		0.446502	0.458366	0.307066	0.54082		0.25674
Foxj1_3125.2_v1	32	0.000764489		0.0260264	0.0128299	0.0267595	0.10154		0.3125	0.34375	0.53125	0.4375		0.79875	0.771563	0.8275	0.816562			Foxj1_3125.2_v1	262	0.00625926		0.0622541	0.119061	0.104432	0.147073		0.20229	0.206107	0.259542	0.282443		0.862252	0.837443	0.890153	0.902519			Foxj1_3125.2_v1	1441	0.0344259		0.270325	0.194101	0.297748	0.298214		0.156142
Foxj1_3125.2_v2	244	0.0058195		0.243739	0.204459	0.237819	0.215716		0.295082	0.229508	0.258197	0.389344		0.9375	0.899057	0.918525	0.952787			Foxj1_3125.2_v2	864	0.0206068		0.294141	0.231143	0.259407	0.299255		0.210648	0.184028	0.163194	0.277778		0.88206	0.849363	0.87456	0.920961			Foxj1_3125.2_v2	2714	0.06473		0.334609	0.271996	0.308995	0.377555		0.151069
Foxj3_0982.2_v1	1926	0.0460127		0.459601	0.389847	0.50104	0.481002		0.334372	0.284528	0.242471	0.352544		0.901308	0.877627	0.914097	0.911667			Foxj3_0982.2_v1	2626	0.0627359		0.526854	0.452019	0.54104	0.543112		0.273316	0.231823	0.209364	0.299581		0.86426	0.843974	0.881671	0.877263			Foxj3_0982.2_v1	4169	0.0995986		0.549875	0.478886	0.573099	0.564546		0.198849
Foxj3_0982.2_v2	1703	0.0406153		0.375655	0.345623	0.400119	0.390613		0.263065	0.25778	0.198473	0.320023		0.90872	0.866424	0.902308	0.918168			Foxj3_0982.2_v2	2313	0.0551634		0.426427	0.375399	0.451519	0.440878		0.253351	0.226978	0.160398	0.297017		0.882235	0.844362	0.871626	0.891297			Foxj3_0982.2_v2	3842	0.0916289		0.510859	0.454348	0.538522	0.536379		0.19417
Foxk1_2323.4_v1	313	0.00748714		0.219276	0.247223	0.337102	0.298401		0.345048	0.405751	0.313099	0.482428		0.914856	0.913738	0.913067	0.92738			Foxk1_2323.4_v1	825	0.0197345		0.348693	0.330637	0.341671	0.367792		0.254545	0.26303	0.21697	0.341818		0.867164	0.858582	0.858461	0.875248			Foxk1_2323.4_v1	2513	0.0601124		0.298732	0.298882	0.319071	0.318136		0.177079
Foxk1_2323.4_v2	962	0.0229534		0.336059	0.347783	0.245438	0.393864		0.25052	0.290021	0.171518	0.4158		0.902599	0.868274	0.84184	0.918846			Foxk1_2323.4_v2	1700	0.0405621		0.376188	0.39649	0.291772	0.443545		0.203529	0.223529	0.14	0.317059		0.863488	0.828712	0.807282	0.883459			Foxk1_2323.4_v2	3649	0.0870654		0.414983	0.363929	0.292427	0.431364		0.148534
Foxl1_2809.2_v1	615	0.0146729		0.419055	0.500442	0.412977	0.521722		0.59187	0.468293	0.291057	0.665041		0.935431	0.944325	0.935724	0.966829			Foxl1_2809.2_v1	1078	0.0257193		0.524628	0.51062	0.482737	0.583857		0.465677	0.374768	0.217069	0.524119		0.88423	0.901095	0.887059	0.925928			Foxl1_2809.2_v1	2488	0.0593596		0.520062	0.532004	0.520295	0.576451		0.274116
Foxl1_2809.2_v2	690	0.0164611		0.38129	0.411176	0.387598	0.438337		0.537681	0.43913	0.27971	0.617391		0.930145	0.944638	0.930812	0.961681			Foxl1_2809.2_v2	1042	0.0248586		0.456752	0.483116	0.416227	0.515537		0.464491	0.380998	0.231286	0.538388		0.888791	0.910077	0.89547	0.928061			Foxl1_2809.2_v2	2354	0.0561586		0.552712	0.57988	0.545029	0.617241		0.259133
Gabpa_2829.2_v1	2216	0.0529194		0.457011	0.450351	0.453193	0.519324		0.347473	0.268051	0.323556	0.409747		0.890248	0.87583	0.904522	0.913172			Gabpa_2829.2_v1	3020	0.0721194		0.510376	0.485625	0.501088	0.560428		0.309934	0.234106	0.284437	0.361921		0.852358	0.839629	0.874593	0.877662			Gabpa_2829.2_v1	4728	0.112907		0.53698	0.516112	0.544934	0.588544		0.243655
Gabpa_2829.2_v2	763	0.0182026		0.446812	0.454417	0.409363	0.478122		0.412844	0.377457	0.40498	0.482307		0.914692	0.925505	0.939423	0.94599			Gabpa_2829.2_v2	1239	0.0295584		0.544566	0.554847	0.555831	0.591318		0.330105	0.288136	0.330105	0.380952		0.836416	0.850065	0.871961	0.871025			Gabpa_2829.2_v2	2864	0.0683255		0.520959	0.523084	0.553555	0.560069		0.1875
Gata3_1024.3_v1	21	0.000501528		-0.0376623	-0.0350649	0.151948	0.105195		0.142857	0.380952	0.428571	0.428571		0.920476	0.927143	0.952381	0.961429			Gata3_1024.3_v1	459	0.010962		0.116232	0.117424	0.170975	0.15638		0.213508	0.272331	0.333333	0.405229		0.906688	0.901068	0.939412	0.946688			Gata3_1024.3_v1	2219	0.0529948		0.236038	0.256417	0.302238	0.326421		0.284813
Gata3_1024.3_v2	98	0.00233991		0.142207	0.00738927	0.270585	0.148633		0.367347	0.336735	0.387755	0.622449		0.952143	0.939694	0.954286	0.973776			Gata3_1024.3_v2	682	0.0162838		0.163874	0.168434	0.252005	0.270914		0.266862	0.272727	0.237537	0.478006		0.934809	0.894311	0.931584	0.959032			Gata3_1024.3_v2	3317	0.0791987		0.3051	0.276778	0.295108	0.415902		0.222792
Gata3_4964.2_v1	1566	0.0378727		0.293899	0.283486	0.292028	0.34614		0.297573	0.236271	0.209451	0.369732		0.894202	0.861616	0.906667	0.927791			Gata3_4964.2_v1	2553	0.0617427		0.350518	0.326522	0.324598	0.400678		0.267528	0.195456	0.173913	0.321974		0.870102	0.834798	0.892288	0.910317			Gata3_4964.2_v1	4477	0.108273		0.409406	0.346246	0.379728	0.466608		0.214653
Gata3_4964.2_v2	1060	0.0265159		0.229733	0.168309	0.202831	0.263616		0.264151	0.225472	0.211321	0.39434		0.918406	0.872764	0.921094	0.939481			Gata3_4964.2_v2	2116	0.0529318		0.296703	0.240147	0.278659	0.359614		0.238185	0.200378	0.188091	0.340737		0.895784	0.852268	0.902888	0.920723			Gata3_4964.2_v2	4137	0.103487		0.404534	0.34601	0.387494	0.456019		0.208847
Gata5_3768.1_v1	8	0.000192068		-0.52381	-0.714286	-0.404762	-0.428571		0.375	0.375	0.375	0.5		0.8775	0.83625	0.905	0.9275			Gata5_3768.1_v1	122	0.00292903		0.0232337	-0.126498	0.0562321	0.0052574		0.5	0.47541	0.377049	0.622951		0.934262	0.92959	0.927131	0.936967			Gata5_3768.1_v1	1212	0.0290982		0.278864	0.255344	0.283429	0.306031		0.363036
Gata5_3768.1_v2	110	0.00262687		0.0597841	0.0907648	0.100764	0.122007		0.536364	0.427273	0.281818	0.7		0.947545	0.927636	0.912364	0.945818			Gata5_3768.1_v2	568	0.0135642		0.311145	0.26939	0.17189	0.331126		0.450704	0.318662	0.18838	0.535211		0.92169	0.889085	0.885687	0.923204			Gata5_3768.1_v2	1920	0.0458507		0.435843	0.392606	0.309201	0.453521		0.319271
Gata6_3769.1_v1	16	0.000383868		0.352941	0.0941176	0.117647	0.232353		0.8125	0.375	0.625	0.6875		0.9875	0.968125	0.966875	0.965625			Gata6_3769.1_v1	965	0.023152		0.344789	0.24888	0.240993	0.288285		0.403109	0.27772	0.337824	0.368912		0.949161	0.909948	0.924415	0.930083			Gata6_3769.1_v1	4612	0.11065		0.424777	0.316906	0.372447	0.391327		0.418257
Gata6_3769.1_v2	4978	0.118858		0.350732	0.290788	0.344286	0.383381		0.311973	0.219767	0.142828	0.331659		0.937734	0.849448	0.887145	0.927579			Gata6_3769.1_v2	6862	0.163841		0.429727	0.351965	0.360522	0.452308		0.383124	0.211309	0.141067	0.381084		0.931721	0.831322	0.882998	0.923154			Gata6_3769.1_v2	9009	0.215104		0.524493	0.409618	0.390035	0.536622		0.412607
Gcm1_3732.1_v1	3603	0.0859638		0.409998	0.385584	0.373774	0.458318		0.264779	0.20927	0.190674	0.335554		0.888165	0.863039	0.878634	0.925407			Gcm1_3732.1_v1	5961	0.142223		0.422517	0.401384	0.400076	0.482487		0.221943	0.192585	0.166415	0.331656		0.871488	0.837973	0.856843	0.913355			Gcm1_3732.1_v1	8849	0.211128		0.450595	0.423384	0.434412	0.527521		0.206803
Gcm1_3732.1_v2	5311	0.126739		0.472031	0.487284	0.525973	0.569789		0.303521	0.213896	0.275278	0.36528		0.863175	0.858234	0.894223	0.923662			Gcm1_3732.1_v2	7089	0.169168		0.474748	0.49355	0.538321	0.579831		0.303005	0.193962	0.245592	0.337424		0.84717	0.836476	0.878223	0.913915			Gcm1_3732.1_v2	9431	0.225057		0.47626	0.502983	0.551218	0.585956		0.292228
Glis2_1757.2_v1	0	0		NaN	NaN	NaN	NaN		NaN	NaN	NaN	NaN		NaN	NaN	NaN	NaN			Glis2_1757.2_v1	15	0.000358064		-0.025	0.0535714	0.207143	0.0607143		0.4	0.333333	0.2	0.466667		0.880667	0.86	0.772	0.922667			Glis2_1757.2_v1	450	0.0107419		0.165395	0.204847	0.130481	0.15647		0.133333
Glis2_1757.2_v2	0	0		NaN	NaN	NaN	NaN		NaN	NaN	NaN	NaN		NaN	NaN	NaN	NaN			Glis2_1757.2_v2	56	0.0013369		0.0727273	0.0544771	0.130827	-0.0884484		0.375	0.214286	0.0357143	0.0892857		0.778214	0.768214	0.577143	0.719643			Glis2_1757.2_v2	907	0.021653		0.119783	0.129683	-0.0200293	0.0296209		0.128997
Gm397_1753.4_v1	203	0.0048964		0.297571	0.315664	0.244257	0.359854		0.536946	0.536946	0.418719	0.738916		0.958571	0.95	0.952709	0.97532			Gm397_1753.4_v1	604	0.0145686		0.38465	0.410216	0.301234	0.428261		0.42053	0.36755	0.337748	0.604305		0.918079	0.893212	0.912252	0.940894			Gm397_1753.4_v1	1975	0.0476374		0.453937	0.425417	0.431402	0.515172		0.259241
Gm397_1753.4_v2	736	0.017556		0.309276	0.249055	0.335513	0.401888		0.415761	0.267663	0.315217	0.615489		0.908927	0.872772	0.900014	0.930394			Gm397_1753.4_v2	1383	0.0329891		0.37315	0.343597	0.382632	0.483673		0.327549	0.208243	0.249458	0.550253		0.871829	0.825242	0.86308	0.89504			Gm397_1753.4_v2	3033	0.0723469		0.480696	0.422337	0.469519	0.564129		0.209693
Gmeb1_1745.2_v1	7902	0.188592		0.37639	0.276063	0.445599	0.469715		0.189699	0.101367	0.222475	0.253607		0.843931	0.78646	0.916577	0.929666			Gmeb1_1745.2_v1	9110	0.217422		0.390979	0.293165	0.463255	0.493578		0.201207	0.100659	0.239188	0.273765		0.836037	0.780205	0.915363	0.929148			Gmeb1_1745.2_v1	10791	0.257542		0.420715	0.325529	0.502147	0.535218		0.202817
Gmeb1_1745.2_v2	2909	0.0693924		0.358616	0.298434	0.358104	0.41572		0.173599	0.12341	0.202131	0.225507		0.894087	0.868206	0.920107	0.930155			Gmeb1_1745.2_v2	5296	0.126333		0.395142	0.31463	0.406923	0.447239		0.14898	0.122545	0.192598	0.20997		0.872772	0.84825	0.907795	0.920846			Gmeb1_1745.2_v2	8208	0.195797		0.411596	0.348317	0.44866	0.485714		0.139498
Hbp1_2241.2_v1	6	0.000143191		-0.828571	-0.828571	-0.885714	-0.828571		0	0	0.166667	0.166667		0.625	0.466667	0.608333	0.613333			Hbp1_2241.2_v1	92	0.0021956		-0.0944623	-0.156066	-0.189402	-0.154016		0.413043	0.271739	0.347826	0.445652		0.8325	0.80663	0.829891	0.84			Hbp1_2241.2_v1	884	0.0210968		0.19608	0.118704	0.119402	0.199857		0.236425
Hbp1_2241.2_v2	17	0.00040597		-0.0980392	0.161765	-0.301471	-0.00980392		0.411765	0.470588	0.411765	0.647059		0.935882	0.905882	0.953529	0.974118			Hbp1_2241.2_v2	208	0.00496716		0.160076	0.0902677	0.12751	0.237037		0.350962	0.326923	0.336538	0.389423		0.894856	0.885913	0.911106	0.905529			Hbp1_2241.2_v2	1410	0.0336716		0.313162	0.244687	0.286507	0.290559		0.197872
Hic1_2816.2_v1	1092	0.0260596		0.243428	0.443296	0.367193	0.522112		0.112637	0.287546	0.175824	0.430403		0.794158	0.886145	0.87685	0.933764			Hic1_2816.2_v1	1680	0.0400916		0.346839	0.495817	0.434146	0.585675		0.085119	0.243452	0.15119	0.352381		0.743994	0.822661	0.816738	0.874304			Hic1_2816.2_v1	3235	0.0772003		0.375026	0.505505	0.463187	0.57093		0.0667697
Hic1_2816.2_v2	2448	0.0583914		0.221302	0.442444	0.344423	0.504752		0.133578	0.221814	0.156454	0.345588		0.7744	0.862917	0.860016	0.924886			Hic1_2816.2_v2	3328	0.0793817		0.307313	0.50915	0.453129	0.577997		0.123498	0.195012	0.129808	0.324219		0.735319	0.811394	0.807987	0.875297			Hic1_2816.2_v2	5230	0.12475		0.357607	0.538593	0.503045	0.619839		0.104398
Hnf4a_2640.2_v1	261	0.00623298		0.150555	0.0136298	0.0202206	0.179994		0.356322	0.233716	0.363985	0.409962		0.937931	0.879502	0.920192	0.955479			Hnf4a_2640.2_v1	1106	0.0264126		0.290476	0.207395	0.253968	0.329735		0.235986	0.181736	0.264014	0.31736		0.906311	0.833174	0.898219	0.931854			Hnf4a_2640.2_v1	3238	0.0773272		0.376	0.281113	0.378418	0.423394		0.17449
Hnf4a_2640.2_v2	570	0.0135931		0.281606	0.195333	0.30508	0.308991		0.303509	0.240351	0.245614	0.349123		0.933684	0.867754	0.92214	0.951316			Hnf4a_2640.2_v2	1598	0.0381084		0.330731	0.215653	0.363475	0.370569		0.224656	0.180225	0.152691	0.254693		0.897078	0.835038	0.876195	0.923411			Hnf4a_2640.2_v2	3814	0.0909546		0.393742	0.271345	0.378501	0.434938		0.154169
Hoxa3_2783.2_v1	2516	0.0600348		0.418198	0.352208	0.433868	0.476184		0.36089	0.233307	0.375994	0.396264		0.898136	0.883311	0.925859	0.949344			Hoxa3_2783.2_v1	4063	0.0969481		0.42186	0.371492	0.458146	0.497072		0.303716	0.20379	0.33842	0.374354		0.88158	0.864327	0.912749	0.941531			Hoxa3_2783.2_v1	6336	0.151185		0.448955	0.407186	0.504643	0.561494		0.236427
Hoxa3_2783.2_v2	3611	0.0861876		0.46346	0.366015	0.485146	0.528107		0.321795	0.195791	0.369981	0.387427		0.880377	0.859515	0.922069	0.945204			Hoxa3_2783.2_v2	4674	0.111559		0.457203	0.37388	0.486509	0.531886		0.28819	0.176508	0.351733	0.388318		0.86801	0.847415	0.913314	0.939074			Hoxa3_2783.2_v2	6475	0.154546		0.461513	0.395212	0.525496	0.584847		0.224865
IRC900814_3520.1_v1	3	7.16127e-05		0.5	0.5	-0.5	-0.5		0.666667	0.666667	0.666667	0.333333		0.983333	0.96	0.983333	0.966667			IRC900814_3520.1_v1	92	0.00219612		0.318851	0.286747	0.326064	0.33283		0.445652	0.336957	0.271739	0.478261		0.896848	0.85913	0.925435	0.940652			IRC900814_3520.1_v1	1183	0.0282393		0.241461	0.19302	0.219988	0.282143		0.220626
IRC900814_3520.1_v2	0	0		NaN	NaN	NaN	NaN		NaN	NaN	NaN	NaN		NaN	NaN	NaN	NaN			IRC900814_3520.1_v2	15	0.000358551		0.0821429	-0.0642857	-0.303571	-0.428571		0.266667	0.4	0.333333	0.466667		0.921333	0.890667	0.891333	0.894667			IRC900814_3520.1_v2	697	0.0166607		0.22955	0.228643	0.208557	0.207725		0.190818
Irf3_3985.1_v1	606	0.0144582		0.229686	0.188623	0.347168	0.331492		0.141914	0.141914	0.277228	0.270627		0.814109	0.826469	0.918614	0.911947			Irf3_3985.1_v1	1352	0.0322565		0.195876	0.162874	0.318746	0.318949		0.116864	0.117604	0.210059	0.201183		0.784808	0.795925	0.893565	0.885444			Irf3_3985.1_v1	3235	0.0771818		0.273811	0.242225	0.399364	0.388631		0.0729521
Irf3_3985.1_v2	2024	0.0482871		0.243981	0.311494	0.339789	0.349123		0.119565	0.137846	0.203063	0.193182		0.80375	0.827372	0.869491	0.874298			Irf3_3985.1_v2	3115	0.0743153		0.280362	0.349097	0.402453	0.409572		0.0992293	0.109505	0.160886	0.149004		0.777993	0.798943	0.842701	0.846509			Irf3_3985.1_v2	5078	0.121147		0.288512	0.337436	0.406265	0.416482		0.0827097
Irf4_3476.1_v1	1833	0.0437669		0.423224	0.417479	0.455681	0.482503		0.221495	0.221495	0.256956	0.287507		0.839591	0.856252	0.888549	0.902057			Irf4_3476.1_v1	2857	0.0682171		0.415247	0.400725	0.44787	0.487189		0.180609	0.180609	0.20021	0.230312		0.803199	0.826566	0.859072	0.871887			Irf4_3476.1_v1	4751	0.11344		0.407228	0.395696	0.456157	0.489552		0.15302
Irf4_3476.1_v2	1459	0.034816		0.371102	0.383531	0.432081	0.473576		0.213845	0.23098	0.250171	0.306374		0.846374	0.859095	0.903571	0.918533			Irf4_3476.1_v2	2449	0.0584403		0.402905	0.399056	0.44199	0.493115		0.187423	0.178032	0.207023	0.244998		0.802773	0.820527	0.869665	0.887036			Irf4_3476.1_v2	4356	0.103947		0.400509	0.386696	0.45793	0.494655		0.140923
Irf5_3874.1_v1	1319	0.0315218		0.392256	0.432765	0.48473	0.48842		0.313116	0.268385	0.316907	0.336619		0.856876	0.874776	0.928999	0.92765			Irf5_3874.1_v1	2158	0.0515725		0.404757	0.430553	0.499324	0.500238		0.254866	0.205746	0.243744	0.256719		0.822576	0.83836	0.903814	0.903021			Irf5_3874.1_v1	3794	0.0906701		0.384283	0.390957	0.487905	0.482507		0.205061
Irf5_3874.1_v2	952	0.0227327		0.414553	0.415824	0.479206	0.46993		0.267857	0.323529	0.371849	0.380252		0.9052	0.881292	0.943697	0.939496			Irf5_3874.1_v2	1552	0.03706		0.45689	0.435825	0.530727	0.527774		0.219716	0.259665	0.283505	0.306701		0.873724	0.845747	0.915174	0.911095			Irf5_3874.1_v2	3125	0.0746215		0.47594	0.467885	0.556267	0.546638		0.1536
Irf6_3803.1_v1	1619	0.0387321		0.394849	0.37419	0.400035	0.441459		0.26189	0.21433	0.211242	0.273626		0.831804	0.830488	0.893996	0.888882			Irf6_3803.1_v1	2738	0.0655024		0.386146	0.365779	0.426349	0.439866		0.208912	0.169102	0.158145	0.210007		0.793656	0.794744	0.862272	0.858944			Irf6_3803.1_v1	4942	0.11823		0.389203	0.389185	0.455884	0.462881		0.170781
Irf6_3803.1_v2	984	0.0235255		0.406717	0.346056	0.364739	0.435016		0.299797	0.265244	0.254065	0.314024		0.869492	0.877744	0.917093	0.92062			Irf6_3803.1_v2	1929	0.0461185		0.366031	0.368192	0.383401	0.432684		0.232763	0.190772	0.189217	0.236392		0.828942	0.836267	0.890943	0.892328			Irf6_3803.1_v2	3976	0.0950582		0.360711	0.356269	0.422952	0.432797		0.189638
Isgf3g_2853.2_v1	223	0.00532436		0.262965	0.413284	0.417414	0.392319		0.349776	0.41704	0.520179	0.515695		0.84574	0.923004	0.935695	0.938296			Isgf3g_2853.2_v1	628	0.0149942		0.265204	0.360547	0.368486	0.358699		0.234076	0.261146	0.372611	0.332803		0.801624	0.867325	0.896783	0.895382			Isgf3g_2853.2_v1	2026	0.0483728		0.308797	0.347393	0.394541	0.397276		0.131787
Isgf3g_2853.2_v2	339	0.0080876		0.336847	0.374902	0.38458	0.481468		0.359882	0.377581	0.415929	0.457227		0.879912	0.929233	0.9359	0.954956			Isgf3g_2853.2_v2	862	0.0205649		0.402512	0.389882	0.407141	0.479192		0.215777	0.24594	0.269142	0.303944		0.805766	0.871299	0.881914	0.904292			Isgf3g_2853.2_v2	2514	0.0599771		0.351024	0.379593	0.345324	0.426079		0.135243
Jundm2_0911.3_v1	82	0.00195891		0.414895	0.364199	0.317791	0.325845		0.414634	0.365854	0.256098	0.52439		0.904268	0.871341	0.901585	0.933537			Jundm2_0911.3_v1	299	0.00714286		0.171362	0.197827	0.138102	0.229519		0.294314	0.257525	0.187291	0.421405		0.856388	0.803244	0.853746	0.880535			Jundm2_0911.3_v1	1196	0.0285714		0.328246	0.281654	0.291376	0.371793		0.157191
Jundm2_0911.3_v2	605	0.0144522		0.309238	0.198881	0.276404	0.312281		0.271074	0.330579	0.239669	0.42314		0.904711	0.815736	0.887934	0.956777			Jundm2_0911.3_v2	1114	0.0266112		0.369766	0.220952	0.294462	0.380713		0.210054	0.251346	0.210952	0.364452		0.864677	0.797379	0.85649	0.938214			Jundm2_0911.3_v2	2538	0.0606278		0.390063	0.271227	0.370712	0.466366		0.149271
Klf7_0974.2_v1	82	0.00197101		0.158477	0.336598	0.331527	0.275802		0.304878	0.658537	0.670732	0.768293		0.959878	0.970976	0.981707	0.981463			Klf7_0974.2_v1	362	0.0087013		0.172586	0.241769	0.323746	0.332032		0.281768	0.441989	0.450276	0.607735		0.939751	0.94279	0.956298	0.965552			Klf7_0974.2_v1	1312	0.0315362		0.475657	0.474745	0.546774	0.556412		0.221037
Klf7_0974.2_v2	465	0.0110941		0.158204	0.25502	0.127328	0.253389		0.346237	0.350538	0.44086	0.647312		0.933957	0.926	0.958903	0.960753			Klf7_0974.2_v2	926	0.0220929		0.307346	0.349097	0.310814	0.396341		0.264579	0.290497	0.38121	0.575594		0.898672	0.894352	0.935281	0.937505			Klf7_0974.2_v2	2250	0.0536813		0.522533	0.525808	0.549423	0.602766		0.173778
Lef1_3504.1_v1	2	4.78e-05		1	-1	-1	-1		1	1	0.5	1		0.99	0.99	0.97	0.99			Lef1_3504.1_v1	72	0.0017208		0.272043	0.265483	0.364911	0.304907		0.583333	0.611111	0.375	0.694444		0.931944	0.93	0.890972	0.941111			Lef1_3504.1_v1	615	0.0146985		0.3265	0.316605	0.253195	0.364205		0.339837
Lef1_3504.1_v2	857	0.0204642		0.35234	0.318997	0.217162	0.344323		0.37923	0.36056	0.151692	0.425904		0.90769	0.915566	0.854387	0.93091			Lef1_3504.1_v2	1673	0.0399494		0.412219	0.369399	0.212175	0.415529		0.282557	0.298686	0.132019	0.353047		0.884839	0.894683	0.840257	0.906703			Lef1_3504.1_v2	3433	0.0819762		0.426467	0.408393	0.218527	0.43565		0.214681
Mafb_2914.2_v1	299	0.0071357		-0.0421055	0.157328	0.125789	-0.0101506		0.137124	0.19398	0.0301003	0.00668896		0.594281	0.696288	0.698161	0.414615			Mafb_2914.2_v1	761	0.0181614		0.14657	0.158008	0.227779	0.0363679		0.0735874	0.123522	0.0197109	0.0118265		0.541984	0.659212	0.630986	0.406938			Mafb_2914.2_v1	2108	0.0503079		0.148079	0.131696	0.194523	0.0180396		0.0322734
Mafb_2914.2_v2	87	0.00218818		0.123515	0.0757272	0.111085	0.0667967		0.206897	0.241379	0.0804598	0.241379		0.653103	0.644368	0.66908	0.649655			Mafb_2914.2_v2	246	0.00618728		0.148761	-0.0203034	0.0761339	-0.0122481		0.158537	0.199187	0.0569106	0.215447		0.613211	0.671707	0.656585	0.664512			Mafb_2914.2_v2	1054	0.0265097		0.193626	0.0905229	0.0108365	0.0704725		0.0512334
Mafk_3106.2_v1	162	0.00386598		0.300645	0.277211	0.0817333	0.214351		0.333333	0.308642	0.314815	0.345679		0.796605	0.840494	0.902284	0.923395			Mafk_3106.2_v1	557	0.0132923		0.246442	0.222172	0.19371	0.215635		0.208259	0.213645	0.245961	0.258528		0.735835	0.812424	0.867235	0.886302			Mafk_3106.2_v1	2175	0.0519044		0.24137	0.244833	0.234517	0.221754		0.0928736
Mafk_3106.2_v2	57	0.0013609		0.217008	0.233472	0.146422	0.284807		0.0701754	0.561404	0.263158	0.315789		0.810351	0.970351	0.911053	0.915088			Mafk_3106.2_v2	208	0.0049661		-0.0737026	0.446014	0.0448198	0.155746		0.173077	0.355769	0.235577	0.259615		0.837644	0.862212	0.875337	0.887692			Mafk_3106.2_v2	1347	0.0321603		0.105785	0.257141	0.197005	0.165563		0.145509
Max_3863.1_v1	857	0.0204452		0.507773	0.37184	0.582012	0.566706		0.413069	0.317386	0.519253	0.527421		0.910327	0.913302	0.9572	0.948856			Max_3863.1_v1	1854	0.0442303		0.461064	0.389362	0.530274	0.510752		0.289105	0.234088	0.386192	0.394283		0.868749	0.877772	0.928047	0.924337			Max_3863.1_v1	3862	0.0921345		0.434343	0.395432	0.505144	0.491559		0.208441
Max_3863.1_v2	600	0.0143229		0.513347	0.467831	0.515712	0.531866		0.335	0.31	0.44	0.466667		0.91605	0.926417	0.953033	0.967117			Max_3863.1_v2	1094	0.0261154		0.501537	0.41954	0.511693	0.539728		0.255027	0.251371	0.371115	0.404936		0.866728	0.889433	0.919543	0.938793			Max_3863.1_v2	2456	0.0586283		0.495107	0.508509	0.581087	0.61672		0.149837
Max_3864.1_v1	539	0.0128738		0.57966	0.39852	0.320705	0.58225		0.500928	0.32282	0.19295	0.517625		0.917829	0.910037	0.862801	0.955955			Max_3864.1_v1	957	0.0228576		0.586755	0.505206	0.414551	0.630944		0.361546	0.231975	0.14629	0.374086		0.828307	0.821839	0.786353	0.871432			Max_3864.1_v1	2241	0.0535254		0.493739	0.472402	0.405161	0.542709		0.203927
Max_3864.1_v2	1732	0.0413829		0.431834	0.424644	0.48751	0.489196		0.279446	0.181871	0.288684	0.297921		0.867552	0.858776	0.905785	0.910358			Max_3864.1_v2	2627	0.0627673		0.397319	0.389708	0.474263	0.471187		0.223449	0.145413	0.236391	0.253521		0.850145	0.837297	0.881576	0.892596			Max_3864.1_v2	4310	0.102979		0.412486	0.395064	0.491326	0.499776		0.164965
Mtf1_2377.2_v1	2	4.7719e-05		1	1	1	1		0.5	0.5	0.5	0.5		0.855	0.965	0.9	0.985			Mtf1_2377.2_v1	54	0.00128841		0.498532	0.599314	0.567219	0.589708		0.240741	0.314815	0.166667	0.407407		0.683333	0.67	0.665	0.722963			Mtf1_2377.2_v1	715	0.0170596		0.118808	0.10002	0.115447	0.106679		0.0783217
Mtf1_2377.2_v2	206	0.00492929		0.324695	0.288313	0.185202	0.000508602		0.237864	0.320388	0.0728155	0.0145631		0.781456	0.756408	0.669854	0.515583			Mtf1_2377.2_v2	517	0.0123711		0.298378	0.273085	0.11283	-0.164131		0.147002	0.201161	0.0560928	0.0425532		0.692244	0.696499	0.64528	0.572631			Mtf1_2377.2_v2	1769	0.0423297		0.19308	0.178168	0.0353314	-0.155274		0.0768796
Mybl1_1717.2_v1	4268	0.101927		0.318354	0.325033	0.359855	0.462028		0.186036	0.135661	0.196813	0.33388		0.765473	0.80466	0.828875	0.915415			Mybl1_1717.2_v1	5450	0.130155		0.328327	0.349287	0.387111	0.509498		0.164954	0.119083	0.177982	0.324404		0.748609	0.785613	0.809138	0.899239			Mybl1_1717.2_v1	7195	0.171829		0.353242	0.377679	0.426931	0.556825		0.137735
Mybl1_1717.2_v2	1774	0.0423036		0.295497	0.310987	0.300836	0.395039		0.26212	0.228861	0.269448	0.32469		0.876973	0.88712	0.87898	0.937937			Mybl1_1717.2_v2	2512	0.0599022		0.308726	0.333831	0.329396	0.42608		0.232484	0.215764	0.242038	0.317675		0.85873	0.866931	0.860605	0.926003			Mybl1_1717.2_v2	3972	0.094718		0.411654	0.440393	0.422568	0.528336		0.183535
Myb_1047.3_v1	11	0.000262561		0.290909	-0.127273	0.00909091	0.218182		0.545455	0.272727	0.454545	0.636364		0.96	0.96	0.965455	0.972727			Myb_1047.3_v1	1123	0.0268051		0.223343	0.25646	0.243043	0.272427		0.232413	0.162956	0.250223	0.296527		0.864871	0.854141	0.889038	0.942146			Myb_1047.3_v1	4914	0.117293		0.274028	0.303214	0.321711	0.43228		0.202686
Myb_1047.3_v2	2220	0.0529694		0.252559	0.22088	0.259295	0.307613		0.246396	0.222072	0.274324	0.350901		0.839604	0.875676	0.879176	0.93927			Myb_1047.3_v2	4091	0.0976116		0.307369	0.313624	0.332219	0.428889		0.226595	0.197996	0.241261	0.372036		0.803755	0.848812	0.849462	0.931552			Myb_1047.3_v2	6557	0.156451		0.344311	0.385884	0.400828	0.523757		0.206802
Myf6_3824.2_v1	116	0.00276916		0.337224	0.194065	0.30524	0.306631		0.37069	0.275862	0.405172	0.62931		0.966293	0.917672	0.945431	0.968276			Myf6_3824.2_v1	515	0.0122941		0.233981	0.225307	0.234063	0.352661		0.32233	0.229126	0.295146	0.41165		0.92833	0.869282	0.903359	0.929573			Myf6_3824.2_v1	1897	0.0452853		0.410309	0.326731	0.369637	0.420356		0.178176
Myf6_3824.2_v2	898	0.0214345		0.418209	0.376472	0.372096	0.382199		0.160356	0.131403	0.160356	0.154788		0.75588	0.702472	0.739388	0.745122			Myf6_3824.2_v2	1794	0.0428213		0.341186	0.298359	0.308477	0.303265		0.124861	0.0936455	0.128763	0.116499		0.69136	0.640396	0.676193	0.685173			Myf6_3824.2_v2	3839	0.0916338		0.250344	0.212824	0.227914	0.22438		0.0849179
Nkx3-1_2923.2_v1	475	0.011362		0.33154	0.0580029	0.216543	0.352077		0.48	0.2	0.172632	0.541053		0.942968	0.823305	0.905621	0.965747			Nkx3-1_2923.2_v1	1594	0.0381285		0.383368	0.172045	0.317912	0.46388		0.372647	0.168758	0.0934755	0.432873		0.918457	0.786317	0.856763	0.950301			Nkx3-1_2923.2_v1	4059	0.0970913		0.451468	0.233165	0.379683	0.529763		0.293668
Nkx3-1_2923.2_v2	239	0.00575169		0.298548	0.306831	0.266065	0.390523		0.539749	0.451883	0.364017	0.640167		0.975146	0.947364	0.923975	0.981715			Nkx3-1_2923.2_v2	1191	0.0286622		0.414869	0.308415	0.328878	0.467141		0.34005	0.282955	0.200672	0.43157		0.937229	0.912611	0.858245	0.958665			Nkx3-1_2923.2_v2	3583	0.0862272		0.469414	0.392378	0.351759	0.53269		0.26235
Nr2f2_2192.2_v1	2041	0.0487182		0.541265	0.456268	0.550472	0.661959		0.55463	0.387065	0.425772	0.692308		0.920671	0.928692	0.918172	0.959285			Nr2f2_2192.2_v1	2631	0.0628014		0.563614	0.519086	0.580182	0.698676		0.497529	0.352338	0.380844	0.641961		0.899183	0.906401	0.896602	0.941881			Nr2f2_2192.2_v1	3927	0.0937366		0.5941	0.583849	0.618857	0.732349		0.387319
Nr2f2_2192.2_v2	2663	0.0635318		0.523081	0.382493	0.470981	0.60339		0.477853	0.325075	0.0686937	0.582958		0.926607	0.909009	0.81164	0.955068			Nr2f2_2192.2_v2	3618	0.0863155		0.564804	0.451581	0.41894	0.645594		0.416805	0.297402	0.0624655	0.509674		0.906385	0.887454	0.789198	0.942231			Nr2f2_2192.2_v2	5373	0.128185		0.588582	0.479989	0.413959	0.667491		0.355295
Osr1_3033.2_v1	105	0.002508		0.0927742	0.195086	0.154904	0.206821		0.457143	0.47619	0.504762	0.552381		0.791905	0.792762	0.787714	0.816			Osr1_3033.2_v1	538	0.0128505		0.190664	0.188728	0.208432	0.206691		0.301115	0.267658	0.30855	0.347584		0.745465	0.731431	0.751543	0.776691			Osr1_3033.2_v1	2151	0.0513782		0.213501	0.22482	0.24033	0.235952		0.145979
Osr1_3033.2_v2	1707	0.0408149		0.459755	0.439323	0.140908	0.49185		0.3058	0.234329	0.104862	0.318102		0.799561	0.793228	0.74587	0.836708			Osr1_3033.2_v2	2711	0.0648208		0.459557	0.435003	0.178658	0.47871		0.236813	0.177794	0.0855773	0.245297		0.738207	0.73803	0.723685	0.787529			Osr1_3033.2_v2	4800	0.114769		0.378988	0.371027	0.198048	0.42086		0.1675
Osr2_1727.2_v1	46	0.00109788		0.0501388	0.253037	-0.0239901	0.256244		0.782609	0.630435	0.673913	0.847826		0.889565	0.914565	0.937826	0.913696			Osr2_1727.2_v1	246	0.00587126		0.305346	0.276707	0.310597	0.338969		0.573171	0.50813	0.479675	0.630081		0.868902	0.879024	0.890772	0.902358			Osr2_1727.2_v1	1228	0.0293086		0.41764	0.417614	0.397715	0.447265		0.263029
Osr2_1727.2_v2	237	0.00565309		0.401329	0.427876	0.374282	0.431878		0.548523	0.518987	0.329114	0.611814		0.911983	0.90211	0.888481	0.919536			Osr2_1727.2_v2	627	0.0149556		0.414881	0.434478	0.382787	0.462232		0.365231	0.333333	0.196172	0.397129		0.804434	0.795486	0.789984	0.821627			Osr2_1727.2_v2	2190	0.0522374		0.34491	0.350622	0.304208	0.367173		0.178457
Plagl1_0972.2_v1	899	0.0214666		0.407452	0.346696	0.405319	0.437518		0.426029	0.296997	0.442714	0.587319		0.931902	0.885384	0.91782	0.952414			Plagl1_0972.2_v1	2029	0.0484491		0.428786	0.373747	0.438954	0.458729		0.327255	0.220798	0.330705	0.518482		0.897472	0.838748	0.880399	0.931508			Plagl1_0972.2_v1	4138	0.0988085		0.464221	0.402989	0.457642	0.517576		0.237554
Plagl1_0972.2_v2	1729	0.0413103		0.433281	0.488612	0.497891	0.574573		0.441296	0.360324	0.329092	0.64199		0.947091	0.927374	0.923025	0.969757			Plagl1_0972.2_v2	2982	0.0712477		0.497878	0.517034	0.522767	0.622565		0.322602	0.28169	0.267606	0.606975		0.926794	0.895322	0.887482	0.958102			Plagl1_0972.2_v2	4981	0.119009		0.538083	0.521402	0.530711	0.663076		0.328784
Rara_1051.2_v1	646	0.0154302		0.333046	0.233975	0.311381	0.456358		0.76161	0.422601	0.597523	0.749226		0.969133	0.945929	0.940325	0.975495			Rara_1051.2_v1	1279	0.0305498		0.523167	0.360685	0.421162	0.580287		0.641908	0.331509	0.537138	0.641126		0.946732	0.920571	0.923041	0.963104			Rara_1051.2_v1	2755	0.0658052		0.590595	0.454791	0.533496	0.636189		0.411978
Rara_1051.2_v2	1309	0.0312224		0.417722	0.321743	0.314775	0.474746		0.433155	0.271199	0.146677	0.433919		0.923697	0.899633	0.823774	0.958686			Rara_1051.2_v2	2067	0.0493023		0.458278	0.39732	0.330211	0.525525		0.364296	0.219642	0.125302	0.366231		0.900532	0.870542	0.787402	0.942646			Rara_1051.2_v2	3647	0.0869887		0.467089	0.403625	0.342185	0.559651		0.267069
Rfx3_3961.1_v1	1170	0.0279697		0.30722	0.356327	0.432409	0.473922		0.27094	0.28547	0.271795	0.367521		0.879333	0.901778	0.90953	0.934974			Rfx3_3961.1_v1	1874	0.0447993		0.37408	0.374741	0.44469	0.479514		0.232124	0.246531	0.221451	0.313234		0.844264	0.873874	0.877182	0.907033			Rfx3_3961.1_v1	3538	0.0845784		0.441254	0.449581	0.500261	0.537136		0.16563
Rfx3_3961.1_v2	752	0.0179449		0.276604	0.319146	0.372278	0.393073		0.240691	0.349734	0.382979	0.444149		0.895705	0.927247	0.933777	0.953152			Rfx3_3961.1_v2	1277	0.030473		0.343634	0.430933	0.453557	0.485538		0.203602	0.277212	0.296789	0.371966		0.864597	0.89491	0.902952	0.924558			Rfx3_3961.1_v2	2806	0.0669594		0.429435	0.489848	0.501885	0.544955		0.166429
Rfx3_4970.2_v1	692	0.0165971		0.312603	0.325082	-0.016937	0.332869		0.33237	0.304913	0.00144509	0.187861		0.898815	0.90854	0.482991	0.826243			Rfx3_4970.2_v1	1038	0.0248957		0.406125	0.421134	-0.0753984	0.381447		0.28131	0.251445	0.00481696	0.153179		0.855934	0.87001	0.500896	0.785			Rfx3_4970.2_v1	2344	0.0562191		0.471646	0.491173	-0.0483569	0.378638		0.171502
Rfx3_4970.2_v2	1481	0.0353157		0.0209424	-0.00147542	0.0125197	-0.00278782		0.0472654	0.0729237	0.0600945	0.0762998		0.61129	0.608211	0.613916	0.618899			Rfx3_4970.2_v2	1852	0.0441625		-0.105608	-0.113008	-0.104847	-0.133488		0.0588553	0.0977322	0.0728942	0.106911		0.636652	0.631733	0.63777	0.646161			Rfx3_4970.2_v2	2868	0.0683899		-0.0590964	-0.0704341	-0.0460826	-0.0815699		0.0648536
Rfx4_3761.1_v1	2074	0.0495473		0.319296	0.371335	0.429167	0.503711		0.164417	0.22999	0.251205	0.323047		0.81567	0.862483	0.886128	0.918009			Rfx4_3761.1_v1	3040	0.0726248		0.345761	0.379104	0.438949	0.512783		0.155263	0.19375	0.214145	0.275658		0.784039	0.840115	0.862431	0.897329			Rfx4_3761.1_v1	4759	0.113691		0.349002	0.414184	0.459322	0.533722		0.125447
Rfx4_3761.1_v2	1281	0.0305706		0.310785	0.367018	0.347969	0.47745		0.163154	0.266979	0.162373	0.344262		0.823677	0.892443	0.864067	0.929227			Rfx4_3761.1_v2	2209	0.052717		0.303072	0.389612	0.339489	0.490809		0.152105	0.221367	0.132639	0.280217		0.788981	0.858289	0.831793	0.899135			Rfx4_3761.1_v2	4160	0.0992769		0.323142	0.417451	0.379687	0.510937		0.113702
Rfxdc2_3516.1_v1	395	0.00943531		0.222604	0.28975	0.277012	0.295827		0.359494	0.374684	0.293671	0.473418		0.87643	0.918582	0.919367	0.937165			Rfxdc2_3516.1_v1	884	0.021116		0.265502	0.32782	0.362526	0.368068		0.288462	0.304299	0.211538	0.371041		0.848066	0.893778	0.883043	0.919242			Rfxdc2_3516.1_v1	2321	0.0554414		0.331565	0.429986	0.433594	0.474242		0.21327
Rfxdc2_3516.1_v2	588	0.0143628		0.276054	0.38192	0.272898	0.392194		0.316327	0.403061	0.267007	0.484694		0.874813	0.896173	0.867602	0.922704			Rfxdc2_3516.1_v2	1157	0.0282616		0.358786	0.412118	0.346284	0.438564		0.236819	0.307692	0.20484	0.354365		0.829205	0.854909	0.823379	0.887139			Rfxdc2_3516.1_v2	2671	0.0652434		0.363948	0.385194	0.314135	0.443176		0.155747
Rxra_1035.2_v1	705	0.0168298		0.404129	0.318573	0.405233	0.405149		0.330496	0.160284	0.304965	0.350355		0.72566	0.710752	0.729277	0.737745			Rxra_1035.2_v1	1374	0.0328002		0.337998	0.262393	0.344115	0.344825		0.221252	0.117176	0.196507	0.236536		0.660953	0.660116	0.668355	0.679512			Rxra_1035.2_v1	3076	0.0734304		0.23632	0.207218	0.238319	0.244356		0.143693
Rxra_1035.2_v2	1898	0.0452627		0.337147	0.322194	0.215642	0.473763		0.312434	0.235511	0.0489989	0.37882		0.895827	0.882223	0.7051	0.94774			Rxra_1035.2_v2	2618	0.0624329		0.382025	0.358622	0.200286	0.501314		0.265852	0.214668	0.0412529	0.350267		0.875019	0.862513	0.691765	0.933568			Rxra_1035.2_v2	4250	0.101352		0.431341	0.404322	0.243686	0.565538		0.217647
Sfpi1_1034.2_v1	548	0.0130747		0.191209	0.220139	0.326647	0.31428		0.30292	0.270073	0.390511	0.39781		0.932409	0.917007	0.956387	0.965128			Sfpi1_1034.2_v1	1571	0.0374824		0.287055	0.264661	0.380831	0.388643		0.281349	0.233609	0.292171	0.333546		0.9031	0.890942	0.925054	0.942616			Sfpi1_1034.2_v1	3480	0.0830291		0.412146	0.384363	0.451888	0.500886		0.235057
Sfpi1_1034.2_v2	1431	0.034633		0.300514	0.260389	0.281979	0.368069		0.299092	0.260657	0.289308	0.407407		0.931929	0.909804	0.925702	0.953452			Sfpi1_1034.2_v2	2464	0.0596336		0.362897	0.348122	0.365541	0.455642		0.274756	0.22849	0.28125	0.376623		0.911903	0.887528	0.905329	0.936218			Sfpi1_1034.2_v2	4199	0.101624		0.451419	0.408489	0.451157	0.536488		0.247202
Sfpi1_1034.3_v1	524	0.0125101		0.219136	0.222141	0.278878	0.339787		0.349237	0.322519	0.408397	0.448473		0.917805	0.929218	0.955477	0.966546			Sfpi1_1034.3_v1	1082	0.025832		0.316873	0.343707	0.426527	0.466734		0.297597	0.251386	0.326248	0.356747		0.871192	0.894723	0.925933	0.93671			Sfpi1_1034.3_v1	2628	0.0627417		0.447749	0.444574	0.510742	0.543671		0.189878
Sfpi1_1034.3_v2	1061	0.0253143		0.296951	0.312926	0.348896	0.35965		0.287465	0.243167	0.3836	0.348728		0.923893	0.906588	0.952535	0.952309			Sfpi1_1034.3_v2	1777	0.0423973		0.359977	0.326985	0.442755	0.431306		0.25211	0.213281	0.337085	0.330332		0.895796	0.884271	0.930844	0.932515			Sfpi1_1034.3_v2	3409	0.0813351		0.482056	0.434185	0.5416	0.547999		0.199179
Six6_2267.4_v1	0	0		NaN	NaN	NaN	NaN		NaN	NaN	NaN	NaN		NaN	NaN	NaN	NaN			Six6_2267.4_v1	50	0.00119357		0.228715	0.142569	0.1612	0.2606		0.4	0.46	0.6	0.58		0.8986	0.9158	0.9458	0.9458			Six6_2267.4_v1	862	0.0205772		0.212622	0.165048	0.275279	0.252244		0.169374
Six6_2267.4_v2	42	0.00100229		0.297626	0.184993	0.0997488	0.0462685		0.452381	0.52381	0.214286	0.428571		0.933571	0.932143	0.896429	0.955476			Six6_2267.4_v2	305	0.00727854		0.174081	0.21349	0.0898543	0.177135		0.295082	0.265574	0.229508	0.308197		0.872295	0.865607	0.882951	0.904951			Six6_2267.4_v2	1816	0.0433372		0.27341	0.22459	0.178509	0.233313		0.173817
Smad3_3805.1_v1	193	0.00465464		0.200609	0.177045	0.194982	0.20707		0.46114	0.290155	0.38342	0.445596		0.88943	0.904456	0.921658	0.921451			Smad3_3805.1_v1	733	0.017678		0.244136	0.240085	0.220529	0.244833		0.301501	0.203274	0.293315	0.3206		0.84764	0.869045	0.887067	0.892551			Smad3_3805.1_v1	2502	0.0603415		0.302049	0.299916	0.317013	0.327505		0.215342
Smad3_3805.1_v2	597	0.0142428		0.313338	0.291539	0.273406	0.294953		0.340034	0.273032	0.262982	0.360134		0.906549	0.879548	0.922228	0.937688			Smad3_3805.1_v2	1308	0.0312053		0.367305	0.343332	0.349865	0.385901		0.269672	0.2055	0.203209	0.256684		0.870565	0.83259	0.88576	0.908495			Smad3_3805.1_v2	3254	0.0776315		0.376453	0.334754	0.382134	0.420909		0.169023
Sox11_2266.2_v1	927	0.022122		0.259527	0.129693	0.216644	0.110102		0.217907	0.175836	0.100324	0.257821		0.886624	0.784035	0.853064	0.833948			Sox11_2266.2_v1	1520	0.0362734		0.286701	0.119371	0.220551	0.146876		0.198026	0.168421	0.0960526	0.241447		0.864914	0.782888	0.836007	0.831954			Sox11_2266.2_v1	3102	0.0740263		0.383932	0.225294	0.319121	0.282863		0.154739
Sox11_2266.2_v2	702	0.0167714		0.349595	0.141918	0.229426	0.159485		0.226496	0.237892	0.112536	0.2849		0.868063	0.812963	0.880826	0.856453			Sox11_2266.2_v2	1306	0.0312015		0.354222	0.195646	0.243156	0.231551		0.203675	0.19219	0.101072	0.25804		0.816539	0.791018	0.850237	0.841156			Sox11_2266.2_v2	2859	0.068304		0.354914	0.233492	0.318742	0.307488		0.160895
Sox12_3957.1_v1	4	9.54722e-05		-0.2	-0.2	-0.2	-0.2		0.5	0.5	0.5	0.5		0.94	0.98	0.91	0.97			Sox12_3957.1_v1	105	0.00250615		0.331091	0.222973	0.152841	0.349326		0.352381	0.4	0.2	0.457143		0.942286	0.945429	0.929905	0.952857			Sox12_3957.1_v1	1116	0.0266368		0.300027	0.30836	0.256969	0.331646		0.174731
Sox12_3957.1_v2	472	0.0112692		0.204284	0.142795	0.203091	0.171112		0.277542	0.230932	0.21822	0.211864		0.882055	0.857754	0.877119	0.872119			Sox12_3957.1_v2	974	0.0232547		0.292684	0.214243	0.215739	0.185776		0.229979	0.173511	0.213552	0.195072		0.837515	0.827659	0.849363	0.850298			Sox12_3957.1_v2	2557	0.0610496		0.383436	0.289026	0.296231	0.283942		0.147772
Sox13_1718.2_v1	3	7.16161e-05		-1	-0.5	0.5	1		0	0	0	0		0.5	0.53	0.543333	0.353333			Sox13_1718.2_v1	58	0.00138458		0.0848073	0.0889907	0.0862223	-0.0657356		0.275862	0.155172	0.12069	0.172414		0.742241	0.786552	0.785517	0.763448			Sox13_1718.2_v1	783	0.0186918		0.0945708	0.0913841	0.0610632	0.0491065		0.140485
Sox13_1718.2_v2	30	0.000717703		-0.16574	-0.222692	0.0923248	-0.0282536		0.233333	0.266667	0.1	0.1		0.732667	0.765667	0.794333	0.832			Sox13_1718.2_v2	231	0.00552632		0.0998257	0.0975146	0.0871795	0.100697		0.190476	0.168831	0.0606061	0.12987		0.759307	0.800563	0.785411	0.80671			Sox13_1718.2_v2	1755	0.0419856		0.124594	0.154454	0.122366	0.174017		0.100285
Sox14_2677.2_v1	185	0.00441517		0.213656	0.0357549	0.128001	0.295006		0.394595	0.232432	0.205405	0.459459		0.934595	0.881784	0.908649	0.954486			Sox14_2677.2_v1	737	0.0175891		0.289193	0.148868	0.275106	0.346076		0.230665	0.191316	0.126187	0.27137		0.893148	0.869769	0.861805	0.933243			Sox14_2677.2_v1	2644	0.0631011		0.330051	0.244714	0.286195	0.384085		0.159228
Sox14_2677.2_v2	1109	0.0264621		0.16767	0.159046	0.134266	0.169651		0.18395	0.16321	0.0937782	0.206492		0.869116	0.858999	0.829152	0.909567			Sox14_2677.2_v2	1979	0.0472214		0.244118	0.207696	0.151922	0.264166		0.170793	0.144517	0.0838807	0.199596		0.845594	0.842471	0.817534	0.894896			Sox14_2677.2_v2	3862	0.092152		0.350743	0.312121	0.2656	0.388472		0.152512
Sox15_3457.1_v1	564	0.01346		0.237265	0.179771	0.156096	0.036329		0.168142	0.136283	0.0955752	0.132743		0.825168	0.816142	0.821487	0.79531			Sox15_3457.1_v1	1098	0.026204		0.287546	0.224295	0.235878	0.141911		0.128182	0.101818	0.0881818	0.1		0.782391	0.7837	0.787691	0.778073			Sox15_3457.1_v1	2566	0.0612381		0.298263	0.250437	0.269092	0.204711		0.0935308
Sox15_3457.1_v2	68	0.00162237		0.269	0.152308	0.0917662	0.150552		0.235294	0.25	0.117647	0.25		0.890588	0.872941	0.787941	0.934706			Sox15_3457.1_v2	711	0.0169633		0.180364	0.0794271	0.184832	0.197957		0.104079	0.0914205	0.045007	0.111111		0.791378	0.813601	0.702264	0.875781			Sox15_3457.1_v2	2458	0.0586439		0.116795	0.0924412	0.163356	0.163426		0.115541
Sox17_2837.2_v1	33	0.000787026		0.0882353	0.239973	0.385361	0.0858957		0.181818	0.0909091	0.0909091	0.181818		0.872121	0.859394	0.796364	0.890909			Sox17_2837.2_v1	253	0.00603387		0.0538606	0.0376205	0.0962681	0.0270307		0.13834	0.16996	0.110672	0.193676		0.875534	0.864348	0.807628	0.895178			Sox17_2837.2_v1	1436	0.0342476		0.216581	0.160536	0.150328	0.223672		0.105153
Sox17_2837.2_v2	374	0.00894501		-0.106233	-0.0467522	0.103524	-0.205752		0.122995	0.106952	0.181818	0.149733		0.765053	0.750936	0.907086	0.732193			Sox17_2837.2_v2	853	0.0204013		-0.0210495	-0.0242207	0.214012	-0.101468		0.128957	0.0996483	0.145369	0.145369		0.788898	0.773869	0.882661	0.778277			Sox17_2837.2_v2	2435	0.0582383		0.193597	0.149769	0.328964	0.126685		0.0928131
Sox18_3506.1_v1	275	0.00656842		0.314781	0.169581	0.256417	0.348521		0.247273	0.236364	0.145455	0.316364		0.875818	0.850582	0.860182	0.929782			Sox18_3506.1_v1	710	0.0169585		0.358545	0.233213	0.239766	0.393659		0.156338	0.159155	0.104225	0.201408		0.794042	0.813521	0.817141	0.875254			Sox18_3506.1_v1	2165	0.0517114		0.315793	0.274334	0.281841	0.374579		0.102079
Sox18_3506.1_v2	132	0.00314946		0.458939	0.333838	0.20223	0.476142		0.25	0.189394	0.128788	0.318182		0.907424	0.879697	0.866288	0.946061			Sox18_3506.1_v2	730	0.0174174		0.215244	0.143762	0.118126	0.209988		0.172603	0.163014	0.1	0.215068		0.846699	0.85289	0.813452	0.914			Sox18_3506.1_v2	2535	0.0604839		0.212915	0.158371	0.138259	0.263827		0.185331
Sox1_2631.2_v1	7	0.000167064		-0.678571	0	-0.214286	0.321429		0.142857	0.285714	0	0		0.828571	0.814286	0.9	0.267143			Sox1_2631.2_v1	179	0.00427208		0.0901011	0.0792438	0.156872	-0.16923		0.212291	0.0782123	0.111732	0.00558659		0.848492	0.796816	0.830447	0.259721			Sox1_2631.2_v1	1443	0.0344391		0.207569	0.0677411	0.11405	-0.0195762		0.123354
Sox1_2631.2_v2	153	0.00364946		-0.0941894	-0.124693	0.151183	-0.123487		0.117647	0.130719	0.196078	0.189542		0.756144	0.821373	0.922157	0.834771			Sox1_2631.2_v2	441	0.010519		0.0617781	0.104763	0.292785	0.105825		0.0839002	0.104308	0.131519	0.145125		0.739887	0.789796	0.864059	0.821338			Sox1_2631.2_v2	1820	0.0434119		0.134463	0.179784	0.292019	0.22031		0.0626374
Sox21_3417.1_v1	350	0.00835422		0.275305	0.184036	0.263381	0.291977		0.194286	0.188571	0.131429	0.24		0.878429	0.873457	0.874743	0.922714			Sox21_3417.1_v1	1062	0.0253491		0.295283	0.186356	0.219381	0.309577		0.141243	0.163842	0.0998117	0.175141		0.816535	0.844011	0.829708	0.883211			Sox21_3417.1_v1	2925	0.0698174		0.26148	0.219351	0.246101	0.313752		0.097094
Sox21_3417.1_v2	314	0.00749153		0.331565	0.020376	0.135957	0.271717		0.222222	0.0698413	0.136508	0.174603		0.899587	0.779079	0.851111	0.902476			Sox21_3417.1_v2	921	0.0219736		0.223984	0.00551565	0.0663998	0.141905		0.15418	0.0803474	0.116178	0.169381		0.871368	0.786363	0.841618	0.893018			Sox21_3417.1_v2	2706	0.0645608		0.291069	0.0700886	0.1415	0.237202		0.127494
Sox30_2781.2_v1	2326	0.0563155		0.332766	0.212698	0.246639	0.398865		0.284609	0.175838	0.101892	0.247206		0.836156	0.835482	0.831062	0.904506			Sox30_2781.2_v1	3445	0.083408		0.359623	0.275101	0.292085	0.428677		0.239187	0.152685	0.0844702	0.226415		0.811173	0.817747	0.809089	0.884087			Sox30_2781.2_v1	5452	0.132		0.366154	0.32684	0.311684	0.456002		0.191673
Sox30_2781.2_v2	1150	0.0274398		0.24853	0.0323958	0.197407	-0.0527497		0.19913	0.173913	0.0991304	0.22		0.867217	0.813991	0.820878	0.795696			Sox30_2781.2_v2	1888	0.0450489		0.301087	0.158233	0.195831	0.0675833		0.193326	0.14036	0.0858051	0.20339		0.834354	0.800297	0.805853	0.799327			Sox30_2781.2_v2	3696	0.088189		0.373422	0.271009	0.27968	0.230675		0.150703
Sox4_2941.2_v1	1151	0.0275517		0.267471	0.174358	0.239628	0.200182		0.278888	0.245873	0.137272	0.347524		0.921303	0.856142	0.885508	0.902876			Sox4_2941.2_v1	2200	0.0526618		0.344942	0.273512	0.284858	0.305995		0.239091	0.221818	0.11	0.317727		0.894245	0.823745	0.860109	0.881727			Sox4_2941.2_v1	4283	0.102523		0.419725	0.32812	0.355448	0.389993		0.22601
Sox4_2941.2_v2	1781	0.0425578		0.341333	0.244632	0.311002	0.266439		0.243683	0.192027	0.10612	0.244806		0.843504	0.81228	0.843122	0.848821			Sox4_2941.2_v2	2806	0.0670506		0.355372	0.262129	0.334187	0.302917		0.202067	0.166073	0.0976479	0.225944		0.813136	0.79129	0.81118	0.830032			Sox4_2941.2_v2	5066	0.121054		0.383554	0.316452	0.351634	0.356471		0.174299
Sox5_3459.1_v1	0	0		NaN	NaN	NaN	NaN		NaN	NaN	NaN	NaN		NaN	NaN	NaN	NaN			Sox5_3459.1_v1	40	0.000955863		0.252908	0.0673546	0.17561	0.296998		0.5	0.45	0.3	0.625		0.89925	0.895	0.9125	0.911			Sox5_3459.1_v1	772	0.0184482		0.272112	0.207323	0.258037	0.26183		0.200777
Sox5_3459.1_v2	286	0.00683067		0.218068	0.152272	0.0803656	0.0315769		0.318182	0.199301	0.143357	0.129371		0.903566	0.872378	0.823462	0.803671			Sox5_3459.1_v2	710	0.0169572		0.311679	0.242413	0.155154	0.0660692		0.264789	0.161972	0.102817	0.119718		0.861042	0.82038	0.789437	0.799915			Sox5_3459.1_v2	2216	0.0529257		0.334725	0.239266	0.12292	0.125293		0.170578
Sox7_3460.2_v1	4	9.55384e-05		0.2	0.2	-0.4	0.2		0.5	0.25	0	0.5		0.8275	0.8575	0.7925	0.8			Sox7_3460.2_v1	82	0.00195854		0.0553433	-0.08708	0.0368629	-0.00273179		0.353659	0.317073	0.182927	0.426829		0.89939	0.911585	0.872561	0.925366			Sox7_3460.2_v1	962	0.022977		0.277249	0.264621	0.250666	0.304314		0.259875
Sox7_3460.2_v2	642	0.0153317		0.236304	0.158565	0.0818145	0.0815916		0.179128	0.186916	0.172897	0.252336		0.879455	0.855514	0.881246	0.878801			Sox7_3460.2_v2	1566	0.0373979		0.229241	0.153728	0.158151	0.156663		0.189017	0.181354	0.180715	0.252235		0.854202	0.848193	0.863455	0.878365			Sox7_3460.2_v2	3594	0.0858289		0.307603	0.231268	0.231685	0.265165		0.20089
Sox7_4972.2_v1	252	0.0060103		0.270073	0.197415	0.16342	0.170906		0.378486	0.243028	0.139442	0.390438		0.929721	0.906096	0.885378	0.898048			Sox7_4972.2_v1	870	0.0207499		0.294415	0.251524	0.208853	0.22494		0.286207	0.177011	0.110345	0.317241		0.891115	0.871874	0.845103	0.906989			Sox7_4972.2_v1	2623	0.0625596		0.324518	0.256981	0.20564	0.30531		0.268116
Sox7_4972.2_v2	872	0.0214467		0.271241	0.143224	0.169775	0.189341		0.256881	0.211009	0.0779817	0.28211		0.857993	0.853521	0.831766	0.891411			Sox7_4972.2_v2	1833	0.0450823		0.308541	0.21768	0.203621	0.264442		0.232406	0.188762	0.0692853	0.238407		0.820911	0.834626	0.809133	0.882564			Sox7_4972.2_v2	3870	0.0951819		0.298866	0.25195	0.223427	0.319248		0.19199
Sox8_1733.2_v1	569	0.0135741		0.252839	0.135781	0.172042	-0.0856045		0.210896	0.173989	0.11775	0.172232		0.900035	0.848295	0.850439	0.799262			Sox8_1733.2_v1	1559	0.0371917		0.285397	0.178195	0.19709	0.0407101		0.143682	0.130212	0.0898012	0.141116		0.862085	0.836055	0.82018	0.818743			Sox8_1733.2_v1	3796	0.0905578		0.290599	0.221241	0.196525	0.136395		0.115385
Sox8_1733.2_v2	1253	0.029916		0.154413	0.169286	0.165071	-0.0305673		0.185156	0.153232	0.0822027	0.13328		0.854605	0.843208	0.811844	0.788835			Sox8_1733.2_v2	2118	0.0505682		0.23555	0.20259	0.183784	0.0174656		0.171388	0.138338	0.0651558	0.138338		0.829042	0.824042	0.796421	0.798555			Sox8_1733.2_v2	3923	0.0936635		0.322601	0.297018	0.256857	0.182723		0.137395
Sp100_2947.2_v1	0	0		NaN	NaN	NaN	NaN		NaN	NaN	NaN	NaN		NaN	NaN	NaN	NaN			Sp100_2947.2_v1	0	0		NaN	NaN	NaN	NaN		NaN	NaN	NaN	NaN		NaN	NaN	NaN	NaN			Sp100_2947.2_v1	586	0.0139997		0.115232	0.16197	0.175483	0.183613		0.0716724
Sp100_2947.2_v2	0	0		NaN	NaN	NaN	NaN		NaN	NaN	NaN	NaN		NaN	NaN	NaN	NaN			Sp100_2947.2_v2	0	0		NaN	NaN	NaN	NaN		NaN	NaN	NaN	NaN		NaN	NaN	NaN	NaN			Sp100_2947.2_v2	43	0.00102557		0.0676533	0.135458	0.115222	0.0625189		0.162791
Sp4_1011.2_v1	214	0.0051063		0.267264	0.37481	0.303632	0.421753		0.61215	0.700935	0.616822	0.808411		0.972897	0.974112	0.971542	0.980047			Sp4_1011.2_v1	466	0.0111193		0.397359	0.43625	0.341158	0.489133		0.476395	0.587983	0.493562	0.708155		0.955236	0.958627	0.943798	0.962082			Sp4_1011.2_v1	1112	0.0265337		0.535077	0.553529	0.489876	0.587419		0.350719
Sp4_1011.2_v2	641	0.0153016		0.291335	0.391837	0.408445	0.42105		0.435257	0.458658	0.49922	0.619345		0.922995	0.955008	0.959704	0.968955			Sp4_1011.2_v2	1177	0.0280967		0.392847	0.459113	0.52176	0.500292		0.344095	0.373832	0.362787	0.531011		0.890697	0.92548	0.924588	0.950365			Sp4_1011.2_v2	2686	0.0641188		0.448994	0.529959	0.584953	0.594175		0.258377
Spdef_0905.2_v1	1627	0.0388185		0.353678	0.231219	0.307939	0.383508		0.279656	0.146281	0.266134	0.340504		0.907541	0.807947	0.916884	0.936435			Spdef_0905.2_v1	2621	0.0625343		0.381689	0.287209	0.391844	0.429932		0.23884	0.123998	0.227776	0.308279		0.877894	0.771553	0.890332	0.911801			Spdef_0905.2_v1	4532	0.108129		0.454361	0.317184	0.440075	0.506642		0.229479
Spdef_0905.2_v2	2176	0.0519121		0.171199	0.22771	0.321666	0.376382		0.261949	0.172794	0.296875	0.370404		0.815689	0.849674	0.912119	0.928745			Spdef_0905.2_v2	3104	0.0740511		0.23176	0.286042	0.387035	0.438481		0.245168	0.165271	0.274162	0.34826		0.79856	0.827229	0.896273	0.91463			Spdef_0905.2_v2	4875	0.116301		0.291975	0.361631	0.477116	0.532082		0.216
Srf_3509.1_v1	64	0.00152726		0.350595	0.463095	0.345009	0.552473		0.359375	0.609375	0.28125	0.5625		0.862344	0.908906	0.887969	0.901406			Srf_3509.1_v1	282	0.00672951		0.351005	0.397082	0.28798	0.353512		0.173759	0.258865	0.163121	0.237589		0.761454	0.816383	0.849574	0.83078			Srf_3509.1_v1	1571	0.0374896		0.171948	0.221871	0.217196	0.224213		0.0598345
Srf_3509.1_v2	85	0.0020334		0.389955	0.456928	0.336428	0.104534		0.211765	0.541176	0.235294	0.0235294		0.844235	0.913765	0.835176	0.674			Srf_3509.1_v2	218	0.00521506		0.250401	0.407772	0.173539	-0.0515785		0.165138	0.40367	0.178899	0.0504587		0.809954	0.862248	0.828028	0.686147			Srf_3509.1_v2	1140	0.0272714		0.23981	0.292967	0.180416	-0.0326604		0.0754386
Sry_2833.2_v1	46	0.00110122		0.182732	0.15017	0.357015	0.433858		0.456522	0.108696	0.195652	0.478261		0.935217	0.86413	0.876304	0.936739			Sry_2833.2_v1	237	0.00567366		0.257094	0.0858654	0.106948	0.299486		0.316456	0.122363	0.130802	0.350211		0.892363	0.825316	0.850886	0.919409			Sry_2833.2_v1	1287	0.0308101		0.328899	0.141966	0.214592	0.342777		0.156832
Sry_2833.2_v2	726	0.0173481		0.192825	-0.0259299	0.0677346	0.121104		0.172176	0.161157	0.0785124	0.201102		0.853926	0.808182	0.802521	0.884835			Sry_2833.2_v2	1268	0.0302994		0.189201	0.0631056	0.0684033	0.136406		0.165615	0.14511	0.0788644	0.192429		0.83668	0.810434	0.799377	0.879874			Sry_2833.2_v2	2862	0.0683887		0.324399	0.217175	0.162481	0.315862		0.121593
Tbp_pr781.1_v1	517	0.0123389		0.164744	0.202791	0.236979	0.234663		0.384913	0.400387	0.365571	0.495164		0.919246	0.934487	0.936905	0.952631			Tbp_pr781.1_v1	1321	0.0315274		0.270746	0.29259	0.308671	0.353125		0.323997	0.329296	0.304315	0.410295		0.901787	0.916911	0.913573	0.936919			Tbp_pr781.1_v1	3317	0.0791647		0.335001	0.350717	0.356446	0.401656		0.268616
Tbp_pr781.1_v2	67	0.00159897		0.18114	0.0740682	0.0560699	0.147578		0.38806	0.298507	0.402985	0.432836		0.913433	0.897761	0.924478	0.933881			Tbp_pr781.1_v2	717	0.0171114		0.150824	0.0871185	0.187546	0.169478		0.366806	0.383543	0.317992	0.419805		0.908396	0.912064	0.918424	0.929986			Tbp_pr781.1_v2	3099	0.0739583		0.289746	0.298587	0.314711	0.342912		0.28848
Tcf1_2666.2_v1	1391	0.0332219		0.318281	0.192798	0.214112	0.265615		0.191229	0.161035	0.191229	0.258088		0.905183	0.853034	0.906082	0.918943			Tcf1_2666.2_v1	2464	0.0588488		0.337598	0.216737	0.277216	0.321718		0.176542	0.142451	0.16599	0.222808		0.883478	0.841356	0.892557	0.91099			Tcf1_2666.2_v1	4506	0.107619		0.412985	0.286491	0.377262	0.409464		0.148025
Tcf1_2666.2_v2	381	0.00908766		0.228349	0.0876604	0.265872	0.250549		0.270341	0.173228	0.19685	0.35958		0.950052	0.845118	0.928688	0.955407			Tcf1_2666.2_v2	1424	0.0339654		0.313492	0.15106	0.235168	0.32621		0.232444	0.123596	0.179073	0.248596		0.918567	0.82618	0.903139	0.926524			Tcf1_2666.2_v2	3804	0.0907335		0.391279	0.174498	0.328919	0.396176		0.173764
Tcf1_2666.3_v1	139	0.00331766		-0.0127977	0.121636	0.0829438	0.180808		0.352518	0.208633	0.345324	0.52518		0.955612	0.876403	0.942302	0.964245			Tcf1_2666.3_v1	462	0.011027		0.29941	0.191946	0.257046	0.326879		0.233766	0.140693	0.233766	0.348485		0.90671	0.834481	0.918636	0.941429			Tcf1_2666.3_v1	1835	0.0437979		0.346434	0.216049	0.347736	0.381407		0.13624
Tcf1_2666.3_v2	463	0.0110491		0.312457	0.150384	0.349305	0.387929		0.194384	0.142549	0.237581	0.280778		0.854428	0.826436	0.915184	0.921706			Tcf1_2666.3_v2	1123	0.0267994		0.378877	0.250788	0.404205	0.431555		0.138914	0.109528	0.171861	0.199466		0.76041	0.772876	0.855548	0.857427			Tcf1_2666.3_v2	2880	0.0687285		0.311325	0.256135	0.377255	0.384569		0.0885417
Tcf3_3787.1_v1	15	0.000358183		0.121429	0.589286	0.360714	0.4		0.8	0.6	0.0666667	0.866667		0.890667	0.890667	0.852	0.892			Tcf3_3787.1_v1	86	0.00205358		0.432162	0.370348	0.160923	0.426614		0.430233	0.383721	0.0697674	0.55814		0.892791	0.872093	0.77186	0.898953			Tcf3_3787.1_v1	743	0.017742		0.250698	0.237349	0.0700513	0.267697		0.161507
Tcf3_3787.1_v2	79	0.00188423		0.122882	0.0553067	0.0709591	0.172274		0.417722	0.316456	0.202532	0.379747		0.817089	0.78443	0.764557	0.814684			Tcf3_3787.1_v2	354	0.00844325		0.14237	0.0897801	0.0956436	0.131586		0.274011	0.214689	0.155367	0.29661		0.821836	0.820989	0.780621	0.855734			Tcf3_3787.1_v2	1593	0.0379946		0.222856	0.17185	0.114121	0.218421		0.150031
Tcf7l2_3461.1_v1	14	0.000334049		0.674725	0.208791	-0.283516	0.116484		0.857143	0.857143	0.642857	1		0.987857	0.988571	0.976429	0.99			Tcf7l2_3461.1_v1	170	0.00405631		0.268673	0.266123	0.223984	0.37795		0.370588	0.482353	0.329412	0.611765		0.916118	0.951941	0.922235	0.963176			Tcf7l2_3461.1_v1	1371	0.032713		0.330803	0.347698	0.239682	0.393869		0.213818
Tcf7l2_3461.1_v2	515	0.0122953		0.333581	0.294262	0.247037	0.38067		0.456311	0.359223	0.300971	0.568932		0.901942	0.89635	0.870932	0.920252			Tcf7l2_3461.1_v2	1179	0.0281478		0.359124	0.295181	0.244371	0.406411		0.345208	0.268024	0.224767	0.431722		0.863885	0.866997	0.836675	0.896701			Tcf7l2_3461.1_v2	2765	0.0660125		0.386949	0.330973	0.256684	0.446332		0.248825
Tcf7_0950.2_v1	23	0.000548847		0.159091	0.354743	0.224308	0.242095		0.695652	0.826087	0.304348	0.869565		0.964783	0.953478	0.836957	0.957826			Tcf7_0950.2_v1	159	0.00379421		0.379592	0.376821	-0.0383001	0.44685		0.339623	0.320755	0.201258	0.446541		0.871195	0.86566	0.879434	0.903899			Tcf7_0950.2_v1	1575	0.0375841		0.227978	0.21705	0.200223	0.238854		0.120635
Tcf7_0950.2_v2	49	0.00118181		0.0356122	0.0795918	0.12898	0.144592		0.673469	0.530612	0.204082	0.571429		0.888571	0.87551	0.814082	0.86898			Tcf7_0950.2_v2	229	0.00552313		0.357027	0.259097	0.153642	0.278107		0.362445	0.248908	0.165939	0.296943		0.828603	0.850087	0.811834	0.874105			Tcf7_0950.2_v2	1518	0.0366118		0.169541	0.161475	0.101926	0.1935		0.131094
Tcfap2a_2337.3_v1	1399	0.0334825		0.412446	0.394126	0.49559	0.461443		0.35168	0.275911	0.455325	0.441029		0.928492	0.911723	0.952209	0.946112			Tcfap2a_2337.3_v1	1976	0.047292		0.500629	0.479388	0.581332	0.557931		0.309717	0.233806	0.387652	0.374494		0.884712	0.869681	0.908866	0.90163			Tcfap2a_2337.3_v1	3480	0.0832875		0.589661	0.549212	0.649031	0.630408		0.223276
Tcfap2a_2337.3_v2	1079	0.0257475		0.365041	0.305577	0.42244	0.449634		0.395737	0.242817	0.379981	0.450417		0.931742	0.91709	0.95354	0.95836			Tcfap2a_2337.3_v2	1673	0.0399217		0.435882	0.359212	0.476507	0.513305		0.335923	0.235505	0.335326	0.404065		0.893288	0.890807	0.92205	0.926473			Tcfap2a_2337.3_v2	2953	0.0704656		0.534007	0.485255	0.577212	0.604788		0.241449
Tcfap2b_3988.1_v1	269	0.00646231		0.310128	0.286811	0.417283	0.407625		0.609665	0.535316	0.635688	0.702602		0.972788	0.963903	0.981227	0.977993			Tcfap2b_3988.1_v1	467	0.0112189		0.441482	0.44375	0.517014	0.512573		0.490364	0.415418	0.528908	0.595289		0.940899	0.931435	0.952912	0.95167			Tcfap2b_3988.1_v1	1337	0.0321193		0.573974	0.555448	0.59584	0.59668		0.279731
Tcfap2b_3988.1_v2	276	0.00713529		0.342995	0.297415	0.436494	0.411241		0.485507	0.514493	0.586957	0.615942		0.94279	0.954167	0.963043	0.965217			Tcfap2b_3988.1_v2	491	0.0126936		0.503007	0.527291	0.599549	0.575312		0.374745	0.382892	0.439919	0.452138		0.845906	0.860468	0.868717	0.865723			Tcfap2b_3988.1_v2	1593	0.041183		0.444058	0.457249	0.482301	0.475549		0.172003
Tcfap2c_2912.2_v1	1810	0.0432146		0.483636	0.472948	0.57408	0.55273		0.30442	0.246961	0.405525	0.374586		0.897365	0.883624	0.919127	0.910851			Tcfap2c_2912.2_v1	2578	0.061551		0.544752	0.523586	0.628188	0.602647		0.25834	0.20287	0.334756	0.312258		0.848472	0.83713	0.867083	0.859837			Tcfap2c_2912.2_v1	4365	0.104216		0.565023	0.526905	0.622942	0.609087		0.19244
Tcfap2c_2912.2_v2	866	0.0206628		0.348265	0.360186	0.490812	0.425593		0.396074	0.257506	0.483834	0.433025		0.933891	0.91918	0.961028	0.955393			Tcfap2c_2912.2_v2	1359	0.0324259		0.456698	0.398793	0.542196	0.499395		0.332597	0.232524	0.408389	0.367918		0.885592	0.881185	0.915519	0.91167			Tcfap2c_2912.2_v2	2855	0.0681205		0.564164	0.53203	0.622899	0.609594		0.215762
Tcfap2e_3713.1_v1	322	0.00769378		0.505115	0.503782	0.486116	0.540234		0.434783	0.475155	0.338509	0.503106		0.81764	0.825497	0.855342	0.812298			Tcfap2e_3713.1_v1	725	0.0173229		0.512454	0.525118	0.508295	0.525749		0.256552	0.257931	0.194483	0.281379		0.62989	0.654841	0.713628	0.636703			Tcfap2e_3713.1_v1	2142	0.0511803		0.27972	0.307771	0.322524	0.289245		0.119514
Tcfap2e_3713.1_v2	199	0.00476225		0.401926	0.364877	0.402047	0.460114		0.527638	0.442211	0.371859	0.59799		0.9	0.902915	0.900854	0.900151			Tcfap2e_3713.1_v2	508	0.0121569		0.514339	0.519377	0.49001	0.546145		0.318898	0.23622	0.216535	0.352362		0.730827	0.741004	0.79439	0.742874			Tcfap2e_3713.1_v2	1953	0.046737		0.323725	0.326216	0.322998	0.336049		0.115719
Tcfe2a_3865.1_v1	1717	0.0409697		0.57568	0.534784	0.594415	0.693463		0.602796	0.485731	0.62551	0.738497		0.922691	0.920373	0.956564	0.946529			Tcfe2a_3865.1_v1	2295	0.0547615		0.642238	0.607815	0.684006	0.737515		0.496732	0.403486	0.540305	0.637908		0.880126	0.878139	0.916471	0.907647			Tcfe2a_3865.1_v1	3880	0.0925815		0.641277	0.621626	0.703528	0.717614		0.332216
Tcfe2a_3865.1_v2	1434	0.0342562		0.506709	0.478675	0.526363	0.617579		0.526499	0.376569	0.508368	0.612971		0.912204	0.923529	0.943431	0.95788			Tcfe2a_3865.1_v2	1924	0.0459616		0.584311	0.568943	0.62344	0.683837		0.438669	0.317048	0.432952	0.532225		0.86343	0.872089	0.893773	0.91039			Tcfe2a_3865.1_v2	3416	0.0816034		0.609724	0.607104	0.671929	0.697934		0.281323
Zbtb12_2932.2_v1	565	0.0134861		0.31113	0.342491	0.289313	0.349553		0.162832	0.288496	0.20531	0.297345		0.657292	0.729788	0.740832	0.732549			Zbtb12_2932.2_v1	1341	0.0320086		0.27718	0.326149	0.278807	0.323095		0.0954512	0.161074	0.123788	0.178225		0.58003	0.64918	0.687368	0.654691			Zbtb12_2932.2_v1	3362	0.0802482		0.146741	0.211434	0.187985	0.220008		0.0606782
Zbtb12_2932.2_v2	321	0.00766037		0.409144	0.478175	0.26721	0.453635		0.448598	0.464174	0.224299	0.520249		0.826854	0.886168	0.828536	0.912274			Zbtb12_2932.2_v2	694	0.0165617		0.427894	0.510114	0.188531	0.512991		0.305476	0.302594	0.174352	0.342939		0.720865	0.776138	0.807262	0.811023			Zbtb12_2932.2_v2	2150	0.0513078		0.316639	0.385222	0.250027	0.411019		0.138605
Zbtb3_1048.2_v1	191	0.00456021		0.312014	0.266339	0.192438	0.27398		0.528796	0.565445	0.382199	0.628272		0.913927	0.957016	0.940471	0.956702			Zbtb3_1048.2_v1	579	0.0138239		0.348516	0.408111	0.315151	0.388882		0.348877	0.343696	0.271157	0.440415		0.853299	0.906546	0.897841	0.918515			Zbtb3_1048.2_v1	1907	0.0455305		0.414329	0.449961	0.409303	0.460322		0.184583
Zbtb3_1048.2_v2	1279	0.0305076		0.388816	0.286924	0.274895	0.438005		0.301798	0.137608	0.18061	0.317435		0.843221	0.792995	0.860078	0.906396			Zbtb3_1048.2_v2	2031	0.0484448		0.424999	0.336695	0.386039	0.480963		0.247661	0.11029	0.153127	0.274742		0.780881	0.743836	0.811379	0.846903			Zbtb3_1048.2_v2	3890	0.0927869		0.43304	0.343955	0.408889	0.505669		0.170694
Zbtb7b_1054.2_v1	58	0.00138643		0.112184	-0.0153496	0.0302378	0.111138		0.413793	0.344828	0.5	0.568966		0.938966	0.961379	0.976552	0.975345			Zbtb7b_1054.2_v1	984	0.0235215		0.182015	0.197636	0.251087	0.267364		0.435976	0.323171	0.481707	0.517276		0.939949	0.945081	0.971341	0.973313			Zbtb7b_1054.2_v1	2577	0.0616006		0.36663	0.357337	0.47023	0.486255		0.441211
Zbtb7b_1054.2_v2	119	0.0028439		0.086754	0.108781	0.067469	0.0193989		0.529412	0.386555	0.747899	0.747899		0.976303	0.954034	0.985714	0.983445			Zbtb7b_1054.2_v2	985	0.0235398		0.295675	0.242805	0.425036	0.375989		0.478173	0.324873	0.577665	0.571574		0.957228	0.922954	0.976518	0.976528			Zbtb7b_1054.2_v2	2309	0.0551811		0.435892	0.361047	0.538839	0.53207		0.419662
Zfp105_2634.2_v1	517	0.0123383		0.278115	0.271106	0.310828	0.346747		0.268859	0.195358	0.208897	0.31528		0.907466	0.886673	0.918182	0.938936			Zfp105_2634.2_v1	1147	0.0273734		0.284314	0.286311	0.298257	0.35359		0.228422	0.140366	0.155187	0.25109		0.873487	0.855458	0.883287	0.910262			Zfp105_2634.2_v1	2960	0.070641		0.376394	0.303453	0.371861	0.428943		0.163514
Zfp105_2634.2_v2	1021	0.0254069		0.338178	0.288147	0.268829	0.293929		0.176298	0.170421	0.159647	0.202742		0.844476	0.850852	0.856239	0.853281			Zfp105_2634.2_v2	1819	0.0452645		0.32541	0.305996	0.298108	0.320544		0.147883	0.13249	0.13414	0.156679		0.810847	0.818593	0.826674	0.819863			Zfp105_2634.2_v2	3814	0.0949087		0.308679	0.300418	0.299649	0.316976		0.108838
Zfp128_2806.2_v1	34	0.000811398		0.0401833	0.132773	0.187777	0.182582		0.323529	0.441176	0.235294	0		0.976176	0.937353	0.922941	0.428235			Zfp128_2806.2_v1	219	0.00522636		0.186841	0.186622	0.0874073	-0.0779896		0.260274	0.319635	0.232877	0.00456621		0.913699	0.900411	0.903516	0.486347			Zfp128_2806.2_v1	1029	0.0245567		0.372549	0.350928	0.237847	-0.116925		0.206025
Zfp128_2806.2_v2	8	0.000193869		0	-0.0238095	0.0238095	-0.261905		0.75	0.75	0.375	0.625		0.97125	0.9375	0.915	0.96			Zfp128_2806.2_v2	70	0.00169635		0.312851	0.314461	0.226944	0.337871		0.357143	0.414286	0.271429	0.457143		0.792857	0.779	0.844714	0.853571			Zfp128_2806.2_v2	827	0.0200412		0.187649	0.177855	0.215587	0.225706		0.199516
Zfp161_2858.2_v1	730	0.0174162		0.366385	0.418135	0.445983	0.450642		0.519178	0.384932	0.580822	0.572603		0.943493	0.949178	0.966712	0.971726			Zfp161_2858.2_v1	1866	0.0445187		0.449032	0.417427	0.510325	0.525358		0.372454	0.279207	0.445874	0.466238		0.908339	0.922374	0.948296	0.957219			Zfp161_2858.2_v1	4194	0.10006		0.442344	0.43338	0.530394	0.557008		0.266333
Zfp161_2858.2_v2	1049	0.0251849		0.360095	0.322884	0.432272	0.438625		0.50143	0.253575	0.49285	0.533842		0.926082	0.901811	0.952698	0.963985			Zfp161_2858.2_v2	2065	0.0495775		0.437065	0.349249	0.486162	0.509552		0.403874	0.212107	0.384019	0.451816		0.89631	0.864053	0.931148	0.948567			Zfp161_2858.2_v2	4069	0.0976904		0.459408	0.373251	0.520323	0.56018		0.291226
Zfp187_2626.2_v1	406	0.00968812		0.116672	0.200313	0.136439	-0.0441223		0.300493	0.293103	0.135468	0		0.705296	0.724532	0.823227	0.309483			Zfp187_2626.2_v1	914	0.0218102		0.194703	0.196569	0.227593	-0.0958756		0.230853	0.21116	0.101751	0.00218818		0.655799	0.698786	0.772834	0.340263			Zfp187_2626.2_v1	2325	0.05548		0.18639	0.182846	0.21261	-0.0629544		0.135914
Zfp187_2626.2_v2	1	2.3851e-05		NaN	NaN	NaN	NaN		0	0	1	0		0.94	0.06	0.99	0.07			Zfp187_2626.2_v2	75	0.00178882		0.117098	-0.105917	0.182105	-0.000540541		0.186667	0.373333	0.213333	0.506667		0.836533	0.750533	0.89	0.751333			Zfp187_2626.2_v2	650	0.0155031		0.234402	0.145025	0.237929	0.167916		0.116923
Zfp281_0973.2_v1	1076	0.0257146		0.50971	0.46535	0.535154	0.639918		0.624535	0.432156	0.615242	0.734201		0.950009	0.934526	0.944238	0.955214			Zfp281_0973.2_v1	1593	0.03807		0.627077	0.556494	0.638076	0.713737		0.495292	0.35656	0.506591	0.605148		0.89597	0.886152	0.8914	0.899994			Zfp281_0973.2_v1	3223	0.0770242		0.625538	0.562106	0.621694	0.665553		0.306236
Zfp281_0973.2_v2	1601	0.0382438		0.578457	0.392262	0.611213	0.65015		0.509681	0.317926	0.589631	0.603998		0.95732	0.918151	0.954947	0.955559			Zfp281_0973.2_v2	2453	0.0585959		0.622055	0.451244	0.659892	0.670889		0.432124	0.26172	0.479821	0.481044		0.927297	0.888936	0.922507	0.925226			Zfp281_0973.2_v2	4341	0.103695		0.634492	0.493066	0.641289	0.65626		0.321355
Zfp410_3034.2_v1	30	0.000716435		0.341491	0.0829811	-0.000667408	0.267186		0.2	0.266667	0.133333	0.266667		0.699667	0.752	0.703333	0.785667			Zfp410_3034.2_v1	223	0.0053255		0.0745169	0.128763	0.149285	0.179325		0.156951	0.174888	0.0493274	0.192825		0.676637	0.689865	0.626502	0.691883			Zfp410_3034.2_v1	1540	0.036777		0.149818	0.127786	0.0729044	0.153382		0.0688312
Zfp410_3034.2_v2	153	0.0036681		0.298869	0.298373	0.298272	0.334037		0.228758	0.411765	0.111111	0.424837		0.774641	0.804444	0.672941	0.825948			Zfp410_3034.2_v2	502	0.0120352		0.281918	0.283333	0.157587	0.293427		0.131474	0.231076	0.059761	0.227092		0.676155	0.72753	0.625319	0.750677			Zfp410_3034.2_v2	2036	0.0488121		0.194991	0.1763	0.116629	0.194569		0.0594303
Zfp691_0895.2_v1	232	0.00553475		0.28978	0.345344	0.157558	0.383659		0.344828	0.534483	0.176724	0.650862		0.880862	0.878578	0.921422	0.93431			Zfp691_0895.2_v1	1066	0.0254312		0.315736	0.337382	0.195673	0.361381		0.166979	0.262664	0.138837	0.359287		0.776923	0.794325	0.888659	0.879306			Zfp691_0895.2_v1	3207	0.0765083		0.229635	0.288284	0.24062	0.318589		0.15092
Zfp691_0895.2_v2	593	0.0141433		0.397719	0.401318	0.429656	0.425411		0.20742	0.311973	0.200675	0.443508		0.784587	0.79661	0.89371	0.908482			Zfp691_0895.2_v2	1118	0.0266648		0.356908	0.364674	0.426596	0.439834		0.190519	0.211986	0.144007	0.317531		0.72864	0.74339	0.846699	0.872048			Zfp691_0895.2_v2	2639	0.0629412		0.307077	0.325556	0.418516	0.435082		0.139879
Zfp740_0925.2_v1	1440	0.0343577		0.657808	0.565969	0.614394	0.713687		0.726389	0.557639	0.547917	0.745833		0.96141	0.965715	0.946625	0.971583			Zfp740_0925.2_v1	1968	0.0469555		0.710186	0.643338	0.651746	0.758951		0.627541	0.481199	0.470528	0.642276		0.914568	0.929695	0.902236	0.930554			Zfp740_0925.2_v1	3407	0.0812894		0.71717	0.682918	0.681202	0.751378		0.427985
Zfp740_0925.2_v2	752	0.0181933		0.680657	0.614125	0.678387	0.721585		0.700798	0.585106	0.662234	0.734043		0.934428	0.939734	0.935199	0.943617			Zfp740_0925.2_v2	1243	0.0300721		0.685119	0.637374	0.686481	0.719298		0.529364	0.445696	0.502011	0.567981		0.868624	0.874562	0.861561	0.878769			Zfp740_0925.2_v2	2780	0.067257		0.580381	0.565693	0.57502	0.592388		0.308882
Zic1_0991.2_v1	994	0.0237118		0.159904	0.243174	0.267061	0.326003		0.131526	0.190763	0.194779	0.237952		0.803072	0.872219	0.883022	0.897078			Zic1_0991.2_v1	3032	0.0723282		0.19356	0.272121	0.266122	0.307129		0.0995386	0.138431	0.156889	0.17996		0.761328	0.83059	0.851463	0.860524			Zic1_0991.2_v1	6125	0.146112		0.204519	0.301118	0.295588	0.33183		0.0966531
Zic1_0991.2_v2	2406	0.0574033		0.23286	0.228	0.168724	0.259761		0.127182	0.141313	0.13217	0.213217		0.806471	0.811579	0.828225	0.855644			Zic1_0991.2_v2	3445	0.0821921		0.264753	0.257965	0.20996	0.305454		0.113788	0.123948	0.12627	0.184615		0.785803	0.793599	0.81544	0.839843			Zic1_0991.2_v2	5316	0.126831		0.266379	0.269414	0.260049	0.320589		0.104214
Zic2_2895.2_v1	1579	0.0377489		0.240672	0.253083	0.295925	0.307495		0.152628	0.176061	0.261558	0.235592		0.839804	0.866574	0.903667	0.898461			Zic2_2895.2_v1	3349	0.0800641		0.261878	0.293538	0.312711	0.32737		0.123918	0.140639	0.218573	0.215288		0.805951	0.836444	0.880976	0.871156			Zic2_2895.2_v1	5870	0.140333		0.283889	0.31955	0.368872	0.370958		0.105281
Zic2_2895.2_v2	4093	0.0977153		0.27342	0.209496	0.258061	0.328742		0.12729	0.102859	0.151722	0.201808		0.795925	0.774776	0.834769	0.857501			Zic2_2895.2_v2	5311	0.126794		0.287014	0.216517	0.285345	0.34801		0.122576	0.0939559	0.144794	0.193184		0.782544	0.767462	0.824649	0.846468			Zic2_2895.2_v2	7287	0.173968		0.327415	0.259503	0.329126	0.389154		0.109098
Zic3_3119.2_v1	5473	0.130636		0.22223	0.331163	0.363882	0.355411		0.115293	0.119861	0.183629	0.170839		0.76351	0.801542	0.849015	0.840088			Zic3_3119.2_v1	6711	0.160186		0.234825	0.339605	0.379153	0.37125		0.105945	0.106691	0.18194	0.163016		0.756626	0.790821	0.839113	0.831299			Zic3_3119.2_v1	8660	0.206707		0.258103	0.355746	0.414513	0.392463		0.0964203
Zic3_3119.2_v2	1420	0.0339185		0.253695	0.269393	0.226736	0.314279		0.170423	0.211268	0.209859	0.272535		0.828303	0.871373	0.878134	0.904134			Zic3_3119.2_v2	2662	0.0635853		0.271272	0.278348	0.27132	0.35193		0.141998	0.189707	0.184823	0.226897		0.798738	0.853978	0.86133	0.887085			Zic3_3119.2_v2	4929	0.117736		0.27623	0.324611	0.324579	0.384886		0.124366
Zscan4_2667.2_v1	154	0.00367393		0.323644	0.197999	0.305348	0.285621		0.597403	0.454545	0.493506	0.506494		0.960649	0.938571	0.942273	0.954156			Zscan4_2667.2_v1	487	0.0116182		0.427114	0.373542	0.349498	0.356324		0.408624	0.303901	0.326489	0.371663		0.883943	0.869014	0.889959	0.904784			Zscan4_2667.2_v1	1826	0.0435623		0.434667	0.399223	0.387344	0.411728		0.198248
Zscan4_2667.2_v2	22	0.000526593		0.0310559	0.2524	0.38227	0.199322		0.409091	0.5	0.5	0.727273		0.937727	0.915455	0.91	0.945			Zscan4_2667.2_v2	123	0.00294413		0.303633	0.298764	0.320504	0.355148		0.349593	0.325203	0.260163	0.560976		0.863008	0.841707	0.875366	0.881057			Zscan4_2667.2_v2	1086	0.0259945		0.253243	0.224836	0.243638	0.284637		0.154554
[truncated: 22 more columns]
