# Supplementary material for: Assessment of Algorithms for Inferring Positional Weight Matrix Motifs of Transcription Factor Binding Sites Using Protein Binding Microarray Data
Source: PLoS One. 2012 Sep 28;7(9):e46145. doi: 10.1371/journal.pone.0046145 (PMC3460961; doi:10.1371/journal.pone.0046145)
Supplement: Table S3 — Results of each of the four methods on Harbison et al. dataset. Each line gives the result of in vivo binding prediction on data taken from on experiment. (XLS) [file pone.0046145.s006.xls]

## Sheet: In vivo binding prediction
P-value<0.001				Spearman rank coefficient results					Sensitivity at 1% false positive					AUC of ROC curve
Fraction of promoters in positive set	# promoters in positive set	dataset name in Harbison		Amadeus	Seed&Wobble	RankMotif	BEEML-PBM		Amadeus	Seed&Wobble	RankMotif	BEEML-PBM		Amadeus	Seed&Wobble	RankMotif	BEEML-PBM
0.00252788	17	BAS1_SM		0.223039	0.245098	0.291667	0.0906863		0.176471	0.235294	0	0		74.6471	69.1176	45.2353	51.0588
0.00579926	39	BAS1_YPD		0.445749	0.427328	-0.263158	0.174494		0.25641	0.179487	0.025641	0		68.359	66.4103	59.3333	55.4359
0.0297398	200	CBF1_SM		0.216235	0.307473	0.43434	0.362321		0.28	0.425	0.51	0.435		83.3	86.935	87.065	88.01
0.00148699	10	CBF1_YPD		0.6	0.624242	0.636364	0.648485		0.5	0.6	0.9	0.7		93.4	96.3	98.9	98.3
0.0157621	106	FKH1_YPD		0.0823002	0.0666916	0.116174	0.0963726		0.0576923	0.0961538	0.00961538	0.0865385		69.1923	68.8846	61.3654	64.8846
0.0114498	77	FKH2_H2O2Hi		0.108161	0.144416	-0.187122	0.0605058		0.171053	0.105263	0.0394737	0.0657895		73.0789	69.3684	69.1974	70.9737
0.00342007	23	FKH2_H2O2Lo		-0.0266798	0.188735	-0.158103	0.1917		0.217391	0.0434783	0	0.0434783		80.5652	73.2609	67.8261	77.1304
0.0135316	91	FKH2_YPD		0.268259	0.167654	0.117296	0.150135		0.153846	0.0769231	0.032967	0.0659341		67.7143	66.4725	68.4945	69.4505
0.00475836	32	GAL4_GAL		0.461877	0.270528	0.380499	0.240103		0	0.25	0.03125	0.03125		59.6875	62.0938	60.75	60.0625
0.00609665	41	GAL4_RAFF		0.704362	0.656472	0.705548	0.598862		0	0.189189	0.027027	0.027027		61.1622	62.8108	62.9189	59.4324
0.00342007	23	GAL4_YPD		0.48913	0.547431	0.62253	0.401186		0	0.173913	0.0434783	0		64.9565	60.4783	67	61.3913
0.00728625	49	GAT1_RAPA		0.02	-0.193469	-0.103163	-0.0861224		0.0204082	0	0.0204082	0.0408163		60.6122	60.6122	64.7959	60.898
0.00981413	66	GAT1_SM		0.0560067	0.235821	0.109696	0.165265		0	0	0.0151515	0.0606061		44.1818	52.3636	50.9091	51.9545
0.0173978	117	GCN4_RAPA		0.284164	0.364714	0.281504	0.257047		0.34188	0.376068	0.247863	0.17094		84.8632	85.1368	80.1795	75.6838
0.0215613	145	GCN4_SM		0.473468	0.458325	0.411918	0.3099		0.251748	0.286713	0.181818	0.125874		82.7622	84.0979	78.1538	74.3217
0.00877323	59	GCN4_YPD		0.310169	0.530099	0.478667	0.401812		0.322034	0.423729	0.288136	0.169492		86.322	86.4915	84.2881	78.2373
0.0117472	79	GLN3_RAPA		0.268403	0.0590555	0.296227	0.298247		0.0886076	0.0126582	0.0506329	0.0886076		67.9494	62.4177	67.443	66.962
0.00654275	44	GLN3_SM		-0.0801394	-0.039462	0.0704157	0.0138563		0.119048	0	0.0238095	0.0714286		65.1667	62.6905	68.4762	67.0238
0.00223048	15	GLN3_YPD		0.505495	0.175824	0.412088	0.236264		0.0769231	0	0	0		64.4615	50.0769	57.2308	55.0769
0.00297398	20	GZF3_H2O2Hi		-0.124871	-0.124871	-0.205366	-0.24871		0	0	0	0		44	44.7778	51.1667	53.0556
0.00832714	56	GZF3_RAPA		0.0279398	0.116066	-0.00590814	0.0325901		0	0.0740741	0.0185185	0.0185185		57.6111	58.6111	63.6111	63.6111
0.00475836	32	LEU3_SM		0.398094	0.315249	0.582111	0.263563		0	0.03125	0.09375	0.03125		66	55.8125	64.875	64.5
0.0104089	70	LEU3_YPD		0.412195	0.325658	0.345289	0.379722		0.0285714	0.0142857	0.0714286	0.0428571		57.0286	55.4571	55.6857	57.9714
0.013829	93	MBP1_H2O2Hi		0.352203	0.302961	0.331397	0.25153		0.26087	0.206522	0.282609	0.25		89.2065	86.6739	91.9783	89.3043
0.00892193	60	MBP1_H2O2Lo		0.165991	0.200389	0.137872	0.167102		0.216667	0.216667	0.25	0.2		74.0833	70.35	70.45	70.0667
0.015316	103	MBP1_YPD		0.180073	0.282223	0.310866	0.26598		0.165049	0.126214	0.184466	0.194175		75.5825	75.0291	77.0097	77.534
0.0114498	77	MCM1_Alpha		0.0394605	0.245544	0.173222	-0.060203		0.0649351	0.454545	0.324675	0.012987		72.1169	91.7792	91.7403	77.8961
0.00951673	64	MCM1_YPD		0.246703	0.436355	0.504304	0.247985		0.0625	0.359375	0.21875	0.015625		72.1094	83.25	82.4062	75
0.00639405	43	MET32_SM		0.163925	0.199255	0.203954	0.305891		0.0952381	0.119048	0.0714286	0.119048		56.381	64.1905	58.381	63
0.00728625	49	MET32_YPD		0.108673	0.16602	0.109286	0.223878		0.0612245	0.102041	0.0408163	0.102041		50.8367	56.9592	54.3673	57
0.0162082	109	NRG1_H2O2Hi		-0.143712	-0.140273	-0.0131089	-0.15241		0.138889	0.12037	0.148148	0.12963		75.7685	73.1852	79.537	75.9907
0.00758364	51	NRG1_H2O2Lo		0.0523982	0.0466063	0.0933032	0.15819		0.0588235	0.0784314	0.0588235	0.0980392		68.5098	69.2157	74.9412	71.7647
0.0114498	77	NRG1_YPD		0.0910922	0.022288	0.00851536	0.0729656		0.0945946	0.0810811	0.0675676	0.108108		68.527	70.5541	75.3243	74.4595
0.00460967	31	PDR1_H2O2Lo		-0.0753846	-0.381538	0.169231	0.0646154		0	0	0	0		31.04	29.76	31.48	21.84
0.0151673	102	PDR1_YPD		-0.281568	-0.31554	-0.198091	-0.117414		0	0.0113636	0.0113636	0.0113636		60.0114	57.875	55.7386	68.0795
0.00356877	24	PHO4_Pi-		0.226957	0.138261	0.138261	0.297391		0.333333	0.375	0.458333	0.25		73.9167	71.6667	74.1667	72.7083
0.00877323	59	PHO4_YPD		0.140444	0.227995	0.147165	0.13986		0.0169492	0.0338983	0.0338983	0.0338983		58.6441	61.5593	60.8305	56.9492
0.00475836	32	PUT3_SM		0.273094	0.27456	-0.00219941	0.151393		0	0	0.03125	0		54.2812	57.7812	51.0312	51.3438
0.00208178	14	PUT3_YPD		0.67033	0.41978	0.27033	0.542857		0.0714286	0.0714286	0	0		66.7857	65.2857	61.7143	62.4286
0.0171004	115	RAP1_YPD		0.192486	0.122134	0.215217	0.0134879		0.0803571	0.1875	0.125	0.142857		77.1607	80.6875	73.0446	82.2768
0.00267658	18	RPH1_H2O2Hi		-0.362229	0.151703	0.0897833	0.0980392		0	0.0555556	0	0		64.2778	57.9444	43.5	57.4444
0.00327138	22	RPH1_SM		0.182383	-0.247883	0.403727	-0.143986		0	0	0	0		41.6818	48.9091	57.0455	56
0.00148699	10	RPH1_YPD		-0.369697	-0.515152	-0.490909	-0.333333		0	0	0	0		52	41.4	43.5	49.2
0.0105576	71	RPN4_H2O2Lo		-0.216062	0.252804	-0.233943	0.268026		0	0.0857143	0	0.242857		49.7286	73.4286	48.1714	74.2286
0.00401487	27	RPN4_YPD		0.319292	0.1337	0.222833	0.159341		0	0	0	0		48.4444	54.4444	55.3333	58.3704
0.00431227	29	RTG3_H2O2Hi		-0.00437876	-0.216749	0.156541	-0.130268		0.0357143	0.0357143	0.0357143	0.0357143		61.1071	62.8214	52.6786	60.5
0.00862454	58	RTG3_RAPA		0.302039	0.260943	0.168353	0.312252		0	0	0.0172414	0		50.931	50.5172	49.6552	54.2759
0.00520446	35	RTG3_SM		-0.0579832	0.139776	0.145658	0.0380952		0.0285714	0	0.0285714	0		63.6571	61.2857	58.7714	62.5143
0.00431227	29	RTG3_YPD		0.0118227	0.1	0.223645	-0.08867		0	0	0.0344828	0		56.6897	57.6207	60.1034	58.069
0.00356877	24	SIP4_SM		0.489565	0.464348	0.390435	0.394783		0.0416667	0.0416667	0.0416667	0		61.8333	58.8333	63.5417	64.9167
0.00208178	14	SIP4_YPD		-0.213187	-0.186813	-0.195604	-0.0373626		0	0	0	0		38.7143	38.6429	37.8571	44.2143
0.0130855	88	SKN7_H2O2Hi		0.0970693	0.0285777	0.140792	-0.0702595		0.0229885	0	0.0344828	0.0229885		68.7816	70.2299	71.908	73.0805
0.0223048	150	SKN7_H2O2Lo		0.15158	-0.0108362	0.0331435	0.0581716		0.0604027	0.033557	0.0604027	0.0469799		71.8255	73.2416	75.2886	75.1544
0.00773234	52	SKN7_YPD		0.255699	0.200376	0.190131	0.102194		0.0384615	0.0384615	0.0576923	0.0192308		74.5577	76.3269	76.6731	79.1154
0.0142751	96	SMP1_YPD		-0.13693	-0.00842079	-0.0127012	-0.059176		0.0333333	0	0	0.0111111		56.8222	62.2444	58.2667	70.6333
0.00832714	56	SUM1_YPD		-0.127349	-0.305889	-0.00750905	-0.0694873		0.0185185	0.037037	0	0.0185185		66.3333	68.1667	63.463	67.2593
0.00817844	55	TEC1_Alpha		0.147399	0.157309	0.121631	0.149381		0.0740741	0.111111	0.0185185	0.12963		61.5556	64.4259	62.3889	63.8148
0.00713755	48	TEC1_BUT14		0.308665	0.3823	0.408942	0.389701		0.0217391	0.0652174	0.0652174	0.0652174		63.3261	61.6304	64.1957	63.0217
0.00698885	47	TEC1_YPD		0.0381959	0.124454	0.11797	0.0844257		0.0454545	0.136364	0.0454545	0.136364		68.75	66.6818	70.4091	71.5455
0.0113011	76	TYE7_YPD		0.208585	0.203254	0.247191	0.272782		0.144737	0.342105	0.328947	0.289474		69.1974	73.7368	73.6184	72.8026
0.00996283	67	UME6_H2O2Hi		-0.0195147	-0.0434193	0.191875	-0.0145263		0.253731	0.268657	0.134328	0.134328		77.3134	80.1642	87.403	78.2537
0.0139777	94	UME6_YPD		0.103966	0.15862	0.166453	0.102862		0.247312	0.268817	0.204301	0.204301		73.172	73.8817	84.4516	75.3333
0.012342	83	XBP1_H2O2Lo		-0.075271	0.0306233	-0.050813	-0.00237127		0.037037	0.0246914	0.0864198	0.0617284		65.9012	63.6296	67.3457	67.1975
0.00565056	38	YAP1_H2O2Lo		0.0272459	0.0896159	-0.0289966	0.129008		0.0526316	0.105263	0.0789474	0		69.2632	63.5	67.2632	70.5789
0.0101115	68	YAP1_YPD		0.34565	-0.0785204	0.242012	0.174753		0.0588235	0.0882353	0.0588235	0.0441176		71.1618	63.1765	69.7353	70.6471
0.0117472	79	YAP6_H2O2Hi		0.0549659	0.10684	0.0155307	0.171154		0.0126582	0.0886076	0.0126582	0.113924		64.2152	70.443	62.3924	72.519
0.0115985	78	YAP6_H2O2Lo		0.0798569	0.255605	0.115264	0.151658		0.0512821	0.0897436	0.0128205	0.115385		66.3077	73.9231	66.0769	75.3718
0.0148699	100	YAP6_YPD		0.0105854	0.236942	0.0427625	0.157019		0.0515464	0.0927835	0.0309278	0.113402		69.6082	73.4742	73.5567	75.7629
0.0117472	79	YOX1_YPD		0.393768	0.00625609	0.134981	0.229284		0.0506329	0.0253165	0.0379747	0.0379747		58.1646	58.1013	56.519	57.0127
